# Supplementary material for: The TrkC-PTPσ complex governs synapse maturation and anxiogenic avoidance via synaptic protein phosphorylation
Source: EMBO J. 2024 Sep 27;43(22):5690–717. doi: 10.1038/s44318-024-00252-9 (PMC11574141; doi:10.1038/s44318-024-00252-9)
Supplement: Supplementary file 3 — Source data Fig. 1 [file 44318_2024_252_MOESM3_ESM.zip]

Archive with 41 entries (32 files):
- Figure 1/1B/
- Figure 1/1B/Southern blot annotated.png
- Figure 1/1B/Southern blot.jpg
- Figure 1/1C/
- Figure 1/1C/genotyping after FLP annotated.png
- Figure 1/1C/genotyping after FLP.tif
- Figure 1/1C/genotyping before FLP annotated.png
- Figure 1/1C/genotyping before FLP.tif
- Figure 1/1D/
- Figure 1/1D/PCR sequences.docx
- Figure 1/1D/TAK-Husam_HET_NTRK3-FW1_A04_01.ab1
- Figure 1/1D/TAK-Husam_KI-Ctrl_NTRK3-FW1_H06_24.ab1
- Figure 1/1D/TAK-Husam_WT-Ctrl_NTRK3-FW1_G06_21.ab1
- Figure 1/1E/
- Figure 1/1E/Co-IP PTPsigma WB annotated.png
- Figure 1/1E/Co-IP PTPsigma WB.tif
- Figure 1/1E/Co-IP TrkC WB annotated.png
- Figure 1/1E/Co-IP TrkC WB.tif
- Figure 1/1E/Thumbs.db
- Figure 1/1F/
- Figure 1/1F/Figure1F_B-actin.tif
- Figure 1/1F/Figure1F_NT-3.tif
- Figure 1/1F/Figure1F_PTPsigma.tif
- Figure 1/1F/Figure1F_TrkC.tif
- Figure 1/1F/Thumbs.db
- Figure 1/1G/
- Figure 1/1G/Fig 1G.xlsx
- Figure 1/1H/
- Figure 1/1H/Figure 1H.jpg
- Figure 1/1I/
- Figure 1/1I/Figure 1I.jpg
- Figure 1/1I/Figure 1I.xlsx
- Figure 1/1J/
- Figure 1/1J/KI cortex annotated.png
- Figure 1/1J/KI cortex.tif
- Figure 1/1J/KI full brain.tif
- Figure 1/1J/KI hippocampus.tif
- Figure 1/1J/WT cortex annotated.png
- Figure 1/1J/WT cortex.tif
- Figure 1/1J/WT full brain.tif
- Figure 1/1J/WT hippocampus.tif
