# Supplementary material for: The TrkC-PTPσ complex governs synapse maturation and anxiogenic avoidance via synaptic protein phosphorylation
Source: EMBO J. 2024 Sep 27;43(22):5690–717. doi: 10.1038/s44318-024-00252-9 (PMC11574141; doi:10.1038/s44318-024-00252-9)
Supplement: Supplementary file 3 — Source data Fig. 1 [file 44318_2024_252_MOESM3_ESM.zip › Figure 1/1G/Fig 1G.xlsx]

## Sheet: Sheet1
	TrkC TK+ / β-actin			TrkC TK- / β-actin			PTPσ / β-actin			NT-3 / β-actin
	WT	KI		WT	KI		WT	KI		WT	KI
	1.71396	0.91229		2.24796	0.825624		1.62079	0.641054		0.972863	0.880907
	0.666972	0.530388		0.261854	0.402158		0.704131	0.514726		1.20074	1.16997
	0.619066	2.13427		0.490185	0.644834		0.675074	1.74074		0.826393	1.03783
	1.58059	1.12117		1.18926	0.743891		0.999252	0.969074		1.31003	1.21405
	0.306576	0.891275		0.955542	0.554004		1.03589	0.613188		0.800517	1.15417
	1.11283	1.65173		0.855197	0.839611		0.96486	0.834988		0.889457	1.34966
	1.00031	0.700448		1.15662	0.500577		1.06375	0.619802		0.853511	1.08778
	0.999687	0.604984		0.843383	0.499644		0.98124	1.27328		1.04096	1.46149
							0.95501	1.59807		1.10553	0.989316
