# Supplementary material for: The TrkC-PTPσ complex governs synapse maturation and anxiogenic avoidance via synaptic protein phosphorylation
Source: EMBO J. 2024 Sep 27;43(22):5690–717. doi: 10.1038/s44318-024-00252-9 (PMC11574141; doi:10.1038/s44318-024-00252-9)
Supplement: Supplementary file 3 — Source data Fig. 1 [file 44318_2024_252_MOESM3_ESM.zip › Figure 1/1I/Figure 1I.xlsx]

## Sheet: Sheet1
	Brain weight (g)
	Male		Female
	WT	KI	WT	KI
	0.4277	0.4251	0.3932	0.4275
	0.4432	0.4179	0.433	0.4096
	0.4437	0.4379	0.4293	0.3796
