# Supplementary material for: The TrkC-PTPσ complex governs synapse maturation and anxiogenic avoidance via synaptic protein phosphorylation
Source: EMBO J. 2024 Sep 27;43(22):5690–717. doi: 10.1038/s44318-024-00252-9 (PMC11574141; doi:10.1038/s44318-024-00252-9)
Supplement: Supplementary file 4 — Source data Fig. 2 [file 44318_2024_252_MOESM4_ESM.zip]

Archive with 53 entries (47 files):
- Figure 2/2A/
- Figure 2/2A/Fig2A_KI_PSD95.tif
- Figure 2/2A/Fig2A_KI_VGLUT1.tif
- Figure 2/2A/Fig2A_WT_PSD95.tif
- Figure 2/2A/Fig2A_WT_VGLUT1.tif
- Figure 2/2A/Thumbs.db
- Figure 2/2B/
- Figure 2/2B/Figure 2B_S.R.xlsx
- Figure 2/2B/Figure2B_S.R_KI_PSD95 annotated.png
- Figure 2/2B/Figure2B_S.R_KI_PSD95.tif
- Figure 2/2B/Figure2B_S.R_KI_VGLUT1 annotated.png
- Figure 2/2B/Figure2B_S.R_KI_VGLUT1.tif
- Figure 2/2B/Figure2B_S.R_WT_PSD95 annotated.png
- Figure 2/2B/Figure2B_S.R_WT_PSD95.tif
- Figure 2/2B/Figure2B_S.R_WT_VGLUT1 annotated.png
- Figure 2/2B/Figure2B_S.R_WT_VGLUT1.tif
- Figure 2/2B/Thumbs.db
- Figure 2/2C/
- Figure 2/2C/Figure 2C_S.O.xlsx
- Figure 2/2C/Figure2C_S.O_KI_PSD95 annotated.png
- Figure 2/2C/Figure2C_S.O_KI_PSD95.tif
- Figure 2/2C/Figure2C_S.O_KI_VGLUT1 annotated.png
- Figure 2/2C/Figure2C_S.O_KI_VGLUT1.tif
- Figure 2/2C/Figure2C_S.O_WT_PSD95 annotated.png
- Figure 2/2C/Figure2C_S.O_WT_PSD95.tif
- Figure 2/2C/Figure2C_S.O_WT_VGLUT1 annotated.png
- Figure 2/2C/Figure2C_S.O_WT_VGLUT1.tif
- Figure 2/2C/Thumbs.db
- Figure 2/2D/
- Figure 2/2D/Figure 2D.xlsx
- Figure 2/2D/Figure2D_Dapi_KI annotated.png
- Figure 2/2D/Figure2D_Dapi_KI.tif
- Figure 2/2D/Figure2D_Dapi_WT annotated.png
- Figure 2/2D/Figure2D_Dapi_WT.tif
- Figure 2/2D/Thumbs.db
- Figure 2/2E/
- Figure 2/2E/Figure 2E_Synaptosome WB.xlsx
- Figure 2/2E/Figure2E_b-actin annotated.png
- Figure 2/2E/Figure2E_b-actin.tif
- Figure 2/2E/Figure2E_PSD95 annotated.png
- Figure 2/2E/Figure2E_PSD95.tif
- Figure 2/2E/Figure2E_VGLUT1 annotated.png
- Figure 2/2E/Figure2E_VGLUT1.tif
- Figure 2/2E/Thumbs.db
- Figure 2/2F/
- Figure 2/2F/Figure 2F_total lysate WB.xlsx
- Figure 2/2F/Figure2F_b-actin annotated.png
- Figure 2/2F/Figure2F_b-actin.tif
- Figure 2/2F/Figure2F_PSD95 annotated.png
- Figure 2/2F/Figure2F_PSD95.tif
- Figure 2/2F/Figure2F_VGLUT1 annotated.png
- Figure 2/2F/Figure2F_VGLUT1.tif
- Figure 2/2F/Thumbs.db
