# Supplementary material for: The TrkC-PTPσ complex governs synapse maturation and anxiogenic avoidance via synaptic protein phosphorylation
Source: EMBO J. 2024 Sep 27;43(22):5690–717. doi: 10.1038/s44318-024-00252-9 (PMC11574141; doi:10.1038/s44318-024-00252-9)
Supplement: Supplementary file 4 — Source data Fig. 2 [file 44318_2024_252_MOESM4_ESM.zip › Figure 2/2C/Figure 2C_S.O.xlsx]

## Sheet: Sheet1
	Normalized total intensity
	VGLUT1			PSD95
	WT	KI		WT	KI
	1.40308	2.72276		2.03351	1.18843
	0.690401	2.72086		0.455473	0.930862
	0.90652	2.34394		0.511022	1.15195
	1.10659	1.07742		0.892517	0.899746
	1.43509	2.21605		1.50468	0.892506
	0.458318	1.26815		0.602803	0.916063
	1.58857	2.06881		1.183	0.935699
	0.706966	3.65905		1.24151	1.2324
	0.704462	1.21945		0.575492	0.465642
	0.673023	2.35805		0.287795	0.500342
	1.48998	2.24976		1.73558	1.57338
	0.836993	2.93738		0.976629	1.50747
