# Supplementary material for: The TrkC-PTPσ complex governs synapse maturation and anxiogenic avoidance via synaptic protein phosphorylation
Source: EMBO J. 2024 Sep 27;43(22):5690–717. doi: 10.1038/s44318-024-00252-9 (PMC11574141; doi:10.1038/s44318-024-00252-9)
Supplement: Supplementary file 4 — Source data Fig. 2 [file 44318_2024_252_MOESM4_ESM.zip › Figure 2/2D/Figure 2D.xlsx]

## Sheet: Sheet1
	DAPi-positive CA1 pyramidal calls / mm2
	WT	KI
	7298.63	7030.39
	6570.38	5981.53
	5862.54	6349.81
	6538.44	6421.94
	6507.31	6636.36
	6340.41	6683.45
	6213.36	6592.88
	5850.17	6422.79
	6826.31	6598.5
	6315.77	6737.11
	6294.82	5469.63
	6577.89	5554.14
