# Supplementary material for: The TrkC-PTPσ complex governs synapse maturation and anxiogenic avoidance via synaptic protein phosphorylation
Source: EMBO J. 2024 Sep 27;43(22):5690–717. doi: 10.1038/s44318-024-00252-9 (PMC11574141; doi:10.1038/s44318-024-00252-9)
Supplement: Supplementary file 5 — Source data Fig. 3 [file 44318_2024_252_MOESM5_ESM.zip]

Archive with 24 entries (18 files):
- Figure 3/3A/
- Figure 3/3A/Figure3A_KI_st.ori.tif
- Figure 3/3A/Figure3A_KI_st.rad.tif
- Figure 3/3A/Figure3A_WT_st.ori.tif
- Figure 3/3A/Figure3A_WT_st.rad.tif
- Figure 3/3A/Thumbs.db
- Figure 3/3B/
- Figure 3/3B/Figure 3B.xlsx
- Figure 3/3C/
- Figure 3/3C/Figure 3C.xlsx
- Figure 3/3D/
- Figure 3/3D/Figure3D_KI_s.o annotated.png
- Figure 3/3D/Figure3D_KI_s.o.tif
- Figure 3/3D/Figure3D_KI_s.r annotated.png
- Figure 3/3D/Figure3D_KI_s.r.tif
- Figure 3/3D/Figure3D_WT_s.o annotated.png
- Figure 3/3D/Figure3D_WT_s.o.tif
- Figure 3/3D/Figure3D_WT_s.r annotated.png
- Figure 3/3D/Figure3D_WT_s.r.tif
- Figure 3/3D/Thumbs.db
- Figure 3/3E/
- Figure 3/3E/Figure 3E.xlsx
- Figure 3/3F/
- Figure 3/3F/Figure 3F.xlsx
