# Supplementary material for: The TrkC-PTPσ complex governs synapse maturation and anxiogenic avoidance via synaptic protein phosphorylation
Source: EMBO J. 2024 Sep 27;43(22):5690–717. doi: 10.1038/s44318-024-00252-9 (PMC11574141; doi:10.1038/s44318-024-00252-9)
Supplement: Supplementary file 5 — Source data Fig. 3 [file 44318_2024_252_MOESM5_ESM.zip › Figure 3/3B/Figure 3B.xlsx]

## Sheet: Sheet1
		st. rad
		asymmetric			symmetric
		WT	KI		WT	KI
	synapses / 100 µm2	39.3325	27.8109		10.7271	9.93246
		26.2217	40.9217		9.53516	8.74056
		47.6758	34.565		10.7271	8.34327
		36.9487	38.9352		9.93246	11.919
		46.4839	40.9217		7.74732	7.94597
		51.6488	41.7163		7.94597	7.54867
		st. ori
		asymmetric			symmetric
		WT	KI		WT	KI
	synapses / 100 µm2	17.88	32.1812		7.151	7.946
		38.38	41.319		6.436	7.549
		29.8	25.4271		9.535	8.741
		28.21	24.6325		9.932	6.357
		40.52	33.7704		7.946	8.343
		36.55	38.5379		7.549	7.151
