# Supplementary material for: The TrkC-PTPσ complex governs synapse maturation and anxiogenic avoidance via synaptic protein phosphorylation
Source: EMBO J. 2024 Sep 27;43(22):5690–717. doi: 10.1038/s44318-024-00252-9 (PMC11574141; doi:10.1038/s44318-024-00252-9)
Supplement: Supplementary file 5 — Source data Fig. 3 [file 44318_2024_252_MOESM5_ESM.zip › Figure 3/3C/Figure 3C.xlsx]

## Sheet: Sheet1
	PSD length (nm)
	st. rad			st. ori
	WT	KI		WT	KI
	153.508	205.149		201.824	269.027
	351.674	286.537		186.636	186.075
	321.312	275.088		179.121	189.769
	148.489	228.158		166.897	224.8
	178.008	167.547		232.899	236.026
	189.186	466.93		200.851	155.024
	199.359	302.869		173.379	209.286
	170.311	199.492		210.988	128.617
	244.171	253.584		175.433	204.281
	227.693	138.628		171.211	433.851
	223.659	216.43		214.418	246.336
	143.214	181.047		281.921	188.239
	168.621	266.739		260.544	290.727
	283.205	180.341		139.529	446.482
	192.944	213.663		179.444	319.113
	219.942	273.978		159.221	196.583
	206.175	268.578		157.605	205.572
	137.375	210.606		173.843	190.108
	215.54	242.658		122.142	175.113
	157.43	282.609		140.652	258.754
	301.153	355.864		159.957	234.35
	214.68	310.656		179.266	140.88
	284.033	177.659		232.481	132.932
	272.579	182.42		234.899	155.699
	239.004	307.93		206.173	189.843
	249.933	211.979		246.703	89.8333
	312.409	224.28		217.49	177.966
	214.524	251.992		181.051	182.509
	258.424	211.98		468.092	116.051
	360.048	267.755		234.569	161.235
	226.55	388.75		211.438	151.18
	241.853	228.044		302.621	145.425
	309.706	100.058		263.047	152.357
	253.867	131.012		268.352	177.11
	200.636	164.364		225.059	181.527
	173.114	218.955		309.745	178.968
	204.297	279.937		237.497	145.425
	217.774	240.125		248.786	177.471
	176.161	216.759		178.709	151.303
	202.267	185.817		259.202	122.99
	265.511	220.741		142.871	184.08
	292.122	252.526		250.927	107.832
	273.204	175.552		212.811	276.535
	186.074	285.923		218.707	443.362
	286.899	258.805		225.41	234.999
	147.511	254.723		162.216	173.141
	126.291	273.857		136.573	138.321
	408.842	183.863		195.368	223.449
	203.025	259.878		142.592	226.293
	229.994	352.43		223.867	192.474
	222.889	271.825		215.478	235.474
	237.733	302.258		160.29	286.844
	192.474	183.633		108.571	210.723
	213.831	511.99		127.043	229.364
	200.353	185.881		115.683	194.734
	322.984	198.416		105.532	289.99
	260.02	206.179		143.654	302.933
	169.222	199.386		234.731	305.406
	205.339	186.206		158.567	171.464
	145.429	230.519		204.453	162.996
	177.487	263.687		193.075	214.274
	440.803	191.581		203.511	159.506
	261.876	223.784		206.633	159.423
	207.297	428.802		138.049	121.001
	250.688	180.259		287.36	139.529
	215.5	300.309		217.917	199.475
	205.847	154.754		323.813	182.451
	334.826	208.111		196.447	284.172
	155.384	313.861		201.673	184.717
	237.128	230.407		319.958	207.56
	302.075	173.361		254.454	215.391
	335.057	198.006		297.586	170.497
	177.026	374.617		232.638	209.669
	192.951	183.248		236.472	209.134
	297.143	183.919		253.419	164.508
	229.879	255.152		333.452	156.844
	174.339	234.26		307.12	209.867
	220.593	181.392		264.278	240.648
	227.449	270.958		212.415	183.631
	199.398	166.925		204.81	192.869
	317.523	162.073		182.665	271.101
	176.109	214.857		172.464	208.951
	169.706	256.989		188.57	383.185
	209.532	262.112		412.763	245.643
	190.769	193.575		207.215	365.615
	161.209	192.433		504.991	165.587
	216.972	173.714		243.77	289.2
	242.868	256.449		138.127	241.726
	130.146	243.213		130.072	264.553
	175.393	178.653		176.446	238.837
	309.203	282.319		184.89	177.81
	344.66	290.585		197.729	222.429
	175.283	275.965		223.783	152.986
	133.052	233.636		164.251	161.483
	205.674	211.25		147.555	226.201
	232.514	254.634		127.546	169.839
	223.374	211.177		195.491	181.63
	176.266	208.845		196.144	139.968
	248.157	255.543		178.206	159.088
	245.732	262.598		230.381	201.404
	141.778	175.949		148.917	182.626
	136.433	193.511		317.427	183.049
	257.779	246.493		239.287	157.656
	226.564	435.532		174.225	99.9776
	220.636	347.016		177.023	207.059
	237.92	243.542		225.39	265.729
	193.921	278.838		241.112	308.542
	190.979	197.175		258.057	270.766
	207.47	376.161		227.22	205.804
	190.626	206.734		157.098	212.365
	140.618	335.22		238.793	325.543
	181.277	163.441		252.562	192.852
	223.961	182.109		153.1	268.043
	196.814	412.441		216.076	304.168
	275.06	242.393		289.198	350.319
	247.312	230.872		169.325	176.595
	194.426	145.627		184.89	392.55
	188.291	192.299		170.731	182.114
	172.178	382.429		233.807	265.382
	155.891	343.801		124.499	155.012
	332.801	217.097		147.012	173.935
	143.853	254.435		84.5732	189.843
	177.308	427.286		169.398	111.719
	127.724	334.465		230.95	173.351
	110.574	369.161		180.703	207.598
	180.669	181.45		169.398	168.356
	186.8	338.316		260.345	179.726
	192.258	244.471		243.98	243.375
	254.773	358.496		256.558	173.766
	243.139	191.908		370.562	290.849
	248.946	211.681		256.733	265.544
	246.796	386.555		273.228	341.522
	210.557	313.823		254.237	207.467
	263.335	165.887		326.215	221.65
	120.774	201.998		218.435	293.029
	304.015	243.02		218.437	325.279
	238.949	184.275		172.898	266.694
	129.737	282.193		314.642	424.264
	155.714	106.638		271.168	253.156
	241.861	224.602		358.418	270.029
	166.514	172.68		132.863	242.244
	216.597	303.892		229.396	289.507
	156.373	268.915		291.468	224.057
	170.451	181.997		211.533	268.826
	205.307	146.537		273.491	188.022
	200.88	188.17		205.442	170.168
	140.271	259.77		124.991	144.69
	234.325	178.938		124.991	185.12
	215.891	213.957		178.789	187.126
	224.964	162.683		140.88	188.079
	154.926	246.948		225.457	265.904
	282.765	337.758		240.509	230.047
	241.77	223.417		214.099	148.69
	242.02	339.596		183.892	286.461
	130.754	225.771		191.243	193.144
	266.043	198.581		115.475	173.136
	262.552	267.664		148.743	240.299
	174.475	212.451		135.554	228.687
	208.73	339.557		182.626	224.129
	204.668	278.267		222.193	265.844
	160.948	183.031		92.4377	169.839
	336.009	352.141		243.795	240.331
	161.449	402.967		164.304	268.447
	323.305	367.37		225.174	339.952
	312.364	205.842		476.076	326.87
	264.109	143.601		202.603	265.031
	369.957	271.754		171.801	302.875
	179.021	294.063		234.322	287.346
	183.837	225.769		223.935	278.286
	244.734	366.075		193.059	279.664
	160.67	299.517		280.468	287.715
	214.419	259.516		200.638	229.804
	227.127	317.279		247.521	192.286
	185.161	356.678		171.273	249.959
	221.786	326.778		206.954	206.413
	319.245	191.955		328.173	153.09
	290.556	231.632		288.337	188.32
	436.935	234.214		323.281	246.121
	150.31	197.584		295.45	226.755
	253.779	170.484		447.886	157.317
	149.703	264.023		328.379	244.959
	275.422	197.07		198.931	248.248
	302.738	270.32		172.019	271.011
	115.211	283.328		215.135	195.163
	232.838	384.725		312.316	258.271
	322.375	175		382.169	397.453
	228.114	244.961		295.937	181.99
	212.75	411.878		222.201	218.919
	447.526	193.713		425.465	190.328
	267.475	267.142		442.332	259.232
	249.212	264.234		272.158	206.679
	200.636	237.562		339.162	219.784
	268.479	408.414		276.237	197.351
	261.868	186.577		205.39	214.774
	176.152	280.03		217.81	320.57
	222.482	261.139		154.926	167.209
	329.347	156.436		150.242	291.886
	297.236	236.17		146.248	401.712
	207.765	180.341		169.744	293.216
	114.664	249.038		201.774	149.334
	356.534	269.578		236.484	104.439
	207.45	237.765		252.327	234.537
	154.257	414.012		269.292	136.749
	256.903	239.558		185.501	151.303
	290.407	279.082		401.65	233.751
	211.891	397.69		190.216	222.492
	291.162	243.071		194.533	129.414
	188.447	211.346		358.46	273.459
	155.966	311.026		315.411	268.11
	237.612	261.594		368.319	177.696
	386.224	272.564		239.962	147.555
	181.931	341.642		269.077	273.537
	391.389	307.872		324.596	350.026
	264.326	287.492		320.986	364.834
	249.871	310.866		327.358	263.558
	200.735	355.112		246.04	220.474
	186.853	258.628		283.175	220.143
	310.273	266.407		200.195	229.412
	223.194	381.03		229.397	236.818
	264.67	298.686		111.456	336.591
	167.398	219.56		182.202	201.146
	366.457	245.613		144.69	335.171
	223.277	480.391		207.855	214.092
	337.564	278.852		185.409	200.195
	177.31	227.619		205.49	173.935
	289.901	145.791		300.025	201.139
	251.804	157.317		222.909	161.153
	216.407	178.684		248.031	341.51
	146.209	255.313		369.391	196.945
	189.449	180.333		347.471	212.436
	261.738	342.385		364.813	286.768
	103.293	164.616		236.419	310.254
	139.529	301.928		381.439	284.403
	236.707	235.176		304.865	262.482
	301.632	217.788		171.304	175.03
	262.215	242.509		260.017	337.196
	330.335	190.18		199.655	251.119
	301.285	222.717		247.073	133.911
	200.057	376.609		245.569	220.034
	317.133	215.396		209.809	210.101
	265.044	291.228		208.275	245.34
	204.063	347.993		272.05	181.174
	276.332	245.009		163.437	192.147
	183.533	208.06		329.944	171.402
	295.567	416.63		201.774	168.72
	369.668	203.342		291.034	151.391
	306.263	291.128		323.663	211.795
	297.522	459.952		280.964	166.428
	318.04	185.761		409.738	201.668
	403.483	222.611		202.056	236.43
	356.006	260.714		227.189	290.288
	250.789	443.457		286.043	217.812
	240.207	173.913		486.849	248.193
	329.158	245.301		335.152	248.299
	321.687	315.257		262.542	326.512
	375.339	161.242		218.597	235.37
	172.199	221.555		278.475	284.17
	278.601	436.107		350.769	266.165
	203.127	172.05		317.637	234.867
	226.481	246.958		263.803	385.659
	287.985	258.151		218.893	280.193
	195.579	274.966		231.472	441.948
	251	207.997		258.271	406.895
	435.764	275.208		275.798	323.058
	339.934	307.458		148.618	269.348
	240.553	329.441		218.086	141.356
	278.62	481.326		127.755	436.955
	242.936	194.187		199.488	171.899
	282.811	678.643		357.615	252.403
	229.011	330.927		185.409	329.88
	229.088	130.011		131.175	195.163
	325.727	191.365		242.892	297.459
	287.135	446.629		291.879	277.93
	183.511	298.939		205.092	269.9
	277.748	392.628		273.043	298.581
	279.686	259.341		177.994	291.773
	296.719	264.527		190.305	259.241
	375.783	164.55		208.335	216.972
	266.509	330.977		199.287	291.156
	232.131	325.895		186.344	469.598
	300.593	385.256		271.762	332.49
	281.634	245.859		242.362	303.163
	185.095	289.003		259.679	327.085
	372.668	376.708		233.318	236.906
	268.586	318.926		276.963	279.759
	359.172	241.649		283.816	179.667
	432.569	388.898		308.333	290.849
	250.45	232.554		242.371	196.531
	446.094	162.128		338.868	201.714
	273.387	323.819		337.197	300.351
	206.205	340.668		257.541	384.202
	271.198	276.442		233.224	258.798
	255.573	283.885		225.45	261.029
	309.308	373.285		348.414	364.515
	206.572	394.694		286.613	213.303
	239.518	202.473		364.842	406.839
	303.258	218.621		369.618	321.898
	266.858	208.968		363.963	304.794
	340.154	217.694		254.07	331.078
	237.75	157.508		209.991	296.558
	351.66	341.7		361.784	252.798
	236.342	188.442		248.509	312.66
	178.565	158.898		213.864	269.359
	243.035	210.189		289.588	381.615
	248.153	184.236		244.613	360.672
	240.958	306.43		154.115	222.301
	216.556	169.199		152.304	179.978
	361.156	223.615		223.235	190.278
	266.839	299.658		258.554	259.003
	179.427	304.022		324.852	171.293
	311.097	293.452		311.717	177.756
	276.88	290.298		262.931	173.222
	260.015	426.898		296.045	185.371
	450.818	252.29		358.932	238.842
	280.845	201.783		342.842	323.235
	402.887	287.296		307.557	244.37
	250.6	199.796		167.883	186.254
	293.389	228.854		275.573	198.617
	248.47	393.863		374.817	240.315
	262.801	246.47		195.025	207.471
	309.65	266.534		248.123	231.295
	268.392	481.874		213.464	298.053
	331.043	289.428		309.605	175.108
	208.594	287.226		228.434	197.182
	279.635	228.487		223.573	307.087
	246.641	360.18		269.003	309.31
	209.914	153.941		196.579	214.031
	147.228	338.698		281.206	456.952
	297.695	245.559		322.826	206.579
	255.676	298.123		243.521	247.296
	323.275	323.707		205.815	313.317
	316.567	264.621		243.598	274.556
	243.46	166.334		281.148	271.951
	260.528	170.462		200.492	235.819
	270.894	325.691		305.234	335.178
	319.715	235.375		201.134	127.86
	311.842	286.308		206.012	171.355
	515.226	223.429		177.518	226.603
	336.79	315.093		183.797	210.246
	192.304	202.665		261.442	231.295
	281.183	291.763		300.17	289.085
	194.906	238.935		363.748	328.67
	272.163	678.381		216.584	277.587
	319.505	333.231		256.563	309.366
	368.464	248.773		371.499	218.532
	300.958	262.477		225.149	234.056
	231.542	299.863		229.388	277.211
	196.866	352.193		264.269	181.577
	209.264	327.984		374.305	232.076
	301.001	213.146		249.04	399.177
	337.44	193.113		239.326	282.215
	236.17	241.596		292.298	343.992
	240.587	235.377		227.67	298.391
	315.54	286.367		460.713	191.12
	267.377	200.25		184.518	287.888
	309.981	259.423		378.239	271.114
	259.828	272.527		251.777	392.866
	263.955	255.275		509.751	304.107
	229.866	363.213		221.576	269.295
	298.334	286.014		287.217	276.843
	239.752	270.056		280.549	216.906
	221.658	279.738		480.114	197.415
	330.532	197.546		283.373	233.222
	264.286	210.573		285.422	202.749
	313.812	270.356		505.952	231.754
	332.699	295.129		378.12	199.347
	285.134	204.573		230.882	307.424
	211.717	349.263		212.924	278.712
	176.878	176.637		216.743	373.897
	261.764	300.732		329.918	280.81
	233.185	244.542		253.918	393.864
	257.381	199.056		318.254	295.203
	269.664	209.766		288.164	413.299
	228.807	264.26		305.957	345.019
	259.608	257.043		209.395	291.237
	323.212	206.29		253.478	250.612
	249.23	144.412		273.059	312.773
	275.205	181.013		247.401	289.127
	203.675	175.769		186.773	273.444
	334.485	381.752		151.514	193.9
	249.805	188.866		145.082	233.739
	415.053	302.978		180.979	421.827
	207.276	380.583		184.879	202.347
	209.262	369.053		229.116	240.933
	207.776	333.7		246.373	273.95
	321.906	323.368		282.945	221.064
	235.431	203.564		221.735	295.96
	276.388	217.401		173.766	364.395
	260.305	276.213		245.467	199.962
	229.497	234.544		190.879	296.539
	260.346	378.216		239.702	268.407
	366.826	355.427		207.855	270.968
	203.029	262.435		205.931	167.669
	247.613	213.189		332.969	239.363
	298.558	325.512		286.114	203.566
	227.266	183.561		198.951	266.845
	252.676	229.398		293.953	386.97
	226.203	313.317		267.946	191.626
	403.56	234.851		209.058	191.002
	211.954	227.73		253.777	213.184
	317.879	250.758		144.561	198.553
	372.73	300.3		177.487	243.844
	227.285	228.735		192.039	325.969
	313.592	211.688		387.524	286.359
	235.105	270.325		183.992	259.989
	219.722	188.896		213.481	229.413
	197.522	184.492		293.76	165.48
	187.005	316.688		308.582	217.373
	222.331	319.945		340.998	264.791
	199.097	361.435		235.708	191.321
	173.084	227.529		226.892	224.336
	274.803	252.085		444.304	244.056
	207.515	239.857		191.511	180.122
	337.997	386.751		210.414	276.959
	366.817	305.725		299.364	276.428
	279.002	245.44		311.854	361.571
	261.598	235.399		283.44	331.712
	251.911	225.07		238.446	405.732
	304.846	277.298		211.074	296.499
	280.283	343.572		149.732	282.253
	317.075	251.222		276.906	232.332
	269.294	312.168		232.228	182.64
	224.836	263.015		218.698	280.046
	252.156	255.689		277.916	227.917
	181.051	234.349		265.572	261.608
	244.521	222.295		244.284	260.386
	347.632	391.326		263.93	233.043
	344.452	323.424		202.108	299.653
	211.236	278.417		257.348	284.246
	277.182	285.302		231.846	239.064
	186.132	324.889		252.684	188.27
	148.461	352.271		228.556	354.518
	254.53	255.299		247.894	210.121
	195.748	325.619		344.214	195.789
	198.416	276.933		235.576	281.71
	221.766	228.741		218.302	253.244
	279.11	326.923		365.094	353.011
	280.152	357.626		289.898	206.191
	281.546	364.798		231.374	265.38
	351.958	310.851		263.406	286.381
	143.317	245.333		220.226	213.264
	228.906	260.715		238.906	327.212
	239.268	340.028		225.89	255.857
	293.572	207.933		193.659	234.542
	217.468	314.945		217.698	185.929
	238.022	398.179		223.368	236.848
	311.946	216.518		221.318	257.452
	251.662	335.016		313.954	197.495
	331.714	429.145		202.086	218.822
	307.434	392.752		188.559	269.501
	258.42	150.827		191.849	277.273
	302.644	350.705		233.522	197.819
	204.926	291.452		177.131	202.091
	166.86	181.514		348.974	245.421
	177.716	192.712		219.41	204.034
	255.032	350.946		279.852	214.965
	266.652	266.051		171.577	271.167
	219.41	196.55		167.374	356.356
	276.476	220.003		232.496	248.451
	252.146	322.565		284.052	234.561
	270.69	599.461		485	245.359
	362.688	149.712		195.488	237.944
	257.568	244.731		194.719	211.75
	317.658	209.711		208.774	286.424
	280.052	327.912		153.773	265.434
	303.238	273.164		308.466	277.804
	327.662	223.967			208.412
	221.686	183.138			266.687
	222.096	206.161			280.483
	127.759	256.955			275.485
	283.324	284.624			189.054
	240.042	164.385			217.766
	145.09	230.145			227.473
	151.767	288.222			284.485
	133.18	285.29			312.978
	229.052	245.087			252.065
	130.029	222.014			284.662
	175.583	203.097			197.752
	195.75	281.309			436.303
	238.698	298.917			244.685
	217.496	377.19			461.38
	216.176	232.753			333.186
	246.024	214.673			230.591
	393.514	310.215			215.391
	182.076	192.954			247.296
	273.282	428.172			149.308
	157.058	202.288			245.506
	201.926	257.427			168.573
	234.014	236.656			249.411
	309.326	259.795			188.326
	311.022	295.925			273.589
	266.586	206.81			245.702
	176.735	273.421			283.994
	299.222	234.122
	214.47	231.926
	272.632	223.043
	363.71	226.013
	162.735	362.337
	234.118	245.832
	123.524	237.533
	190.075	262.722
	224.332	312.494
	280.08	231.313
	338.264	247.551
	203.942	255.681
	214.962	236.509
	162.868	224.702
	247.694	251.422
	193.724	252.689
	245.04	166.658
	125.768	241.734
	351.568	290.231
	213.038	148.199
	211.568	194.697
	276.146	353.238
	316.156	214.831
	236.016	223.643
	254.32	300.693
	230.332	192.287
	313.918	273.875
	250.068	409.633
	308.778	207.569
	157.136	307.693
	178.251	329.932
	222.828	394.936
	194.591	243.083
	131.427	233.044
	354.078	157.814
	197.387	178.355
	221.062	215.431
	260.198	227.483
	307.056	256.29
	157.685	282.85
	233.784	235.984
	283.302	210.122
	202.918	223.812
	255.214	307.253
	240.264	221.146
	290.852	279.741
	192.132	298
	314.22	252.956
	204.276	262.057
	219.188	301.687
	235.66	176.445
	224.658	220.508
	309.862	217.52
	201.046	268.928
	239.768	287.021
	313.27	247.773
	246.522	630.554
	175.95	175.721
	324.246	209.091
	408.766	199.905
	239.56	203.878
	214.118	370.918
	172.988	271.932
		191.266
		297.744
		186.189
		192.811
		188.746
		353.987
		266.321
		199.367
		251.526
		230.695
