# Supplementary material for: The TrkC-PTPσ complex governs synapse maturation and anxiogenic avoidance via synaptic protein phosphorylation
Source: EMBO J. 2024 Sep 27;43(22):5690–717. doi: 10.1038/s44318-024-00252-9 (PMC11574141; doi:10.1038/s44318-024-00252-9)
Supplement: Supplementary file 5 — Source data Fig. 3 [file 44318_2024_252_MOESM5_ESM.zip › Figure 3/3E/Figure 3E.xlsx]

## Sheet: Sheet1
	SVs / µm2 of bouton area
	st. rad			st. ori
	WT	KI		WT	KI
	264.56	103.51		109.004	85.8581
	123.67	272.158		135.512	120.96
	95.3391	79.9277		153.215	173.76
	137.029	111.271		79.1249	136.394
	82.5242	77.1908		175.397	162.256
	111.95	66.5401		138.96	104.679
	88.6362	201.491		96.5738	127.842
	149.37	101.032		114.263	121.501
	90.8324	224.201		136.141	225.707
	214.236	180.989		187.661	134.94
	156.886	139.445		114.832	243.947
	222.082	183.74		132.323	152.996
	165.689	61.3207		222.266	153.241
	67.493	68.0732		193.134	176.62
	255.152	214.81		145.612	66.4312
	165.918	130.524		73.1005	145.292
	92.4472	156.426		119.606	150.992
	136.46	124.121		120.476	85.9374
	63.6052	164.256		96.865	102.916
	82.0245	149.396		130.864	113.227
	46.5031	176.452		101.368	67.288
	117.831	126.499		65.2723	142.955
	72.3164	80.9935		63.0642	104.383
	61.7667	66.1952		96.0117	130.158
	63.4507	142.166		135.083	99.9238
	154.161	137.372		75.3432	81.2818
	165.184	119.99		116.491	38.7534
	114.652	97.3234		108.191	106.885
	138.535	132.267		96.8849	55.2427
	83.6627	95.9745		90.0942	51.767
	108.444	98.9938		137.79	68.462
	81.4695	56.1093		95.8106	79.7857
	67.929	65.6743		163.125	116.318
	110.892	160.79		153.397	87.1815
	111.114	152.704		148.632	117.145
	124.291	124.22		87.7777	103.702
	79.5948	142.105		150.13	134.273
	108.408	99.6439		66.7254	212.9
	92.1467	142.203		156.491	155.235
	133.515	89.8244		188.863	66.5409
	125.928	123.161		140.776	197.392
	134.714	183.048		56.2973	115.858
	107.36	97.9438		100.944	170.657
	120.022	123.787		180.55	188.629
	134.864	169.402		186.256	235.387
	83.3684	61.9348		94.9645	127.345
	146.205	99.5797		122.13	84.2618
	117.92	96.487		87.3929	82.8683
	83.276	76.4625		140.633	43.6433
	193.138	153.396		111.047	158.684
	82.517	77.3533		92.1085	139.031
	126.337	203.235		117.125	195.244
	65.82	115.956		86.6796	233.757
	78.3926	139.388			205.927
					118.8
