# Supplementary material for: The TrkC-PTPσ complex governs synapse maturation and anxiogenic avoidance via synaptic protein phosphorylation
Source: EMBO J. 2024 Sep 27;43(22):5690–717. doi: 10.1038/s44318-024-00252-9 (PMC11574141; doi:10.1038/s44318-024-00252-9)
Supplement: Supplementary file 5 — Source data Fig. 3 [file 44318_2024_252_MOESM5_ESM.zip › Figure 3/3F/Figure 3F.xlsx]

## Sheet: Sheet1
	Distance between SVs (nm)
	st. rad			st. ori
	WT	KI		WT	KI
	6.83333	2.74051		19.8975	9.66364
	5.14196	3.03486		17.2313	6.90753
	9.13045	3.33161		11.6418	5.70772
	9.58037	4.51557		19.7662	5.5887
	10.7992	5.13888		13.6882	5.93283
	8.38923	6.67654		17.0683	7.05008
	7.74621	5.83826		20.2863	6.20558
	16.2417	4.80193		19.391	7.19332
	9.31957	4.94336		9.48548	6.18436
	6.38525	6.40965		11.4135	8.00737
	6.87906	4.3219		10.342	5.8494
	6.07991	3.43998		8.93547	7.10876
	4.83614	7.62588		11.4543	4.18504
	10.4546	5.07686		10.18	6.36597
	5.12863	5.74747		10.6598	9.53307
	5.7511	7.71011		16.2835	8.75831
	9.74242	5.54575		12.0816	11.2229
	4.72361	7.84307		12.1005	9.75379
	9.6889	4.15853		26.0918	4.77886
	14.1142	4.15135		9.46081	10.6242
	14.4358	2.84191		15.3515	14.2373
	13.6463	4.90864		14.6825	7.58619
	9.65309	5.64503		19.4442	11.6692
	15.7272	10.5994		20.6174	12.5335
	16.6551	11.2101		18.4008	15.2588
	10.5357	11.5861		16.5422	13.4244
	10.2926	4.7252		14.62	14.6267
	12.2254	11.6541		13.3915	10.8391
	11.696	8.01772		19.1991	16.9272
	10.8539	16.398		19.315	18.5256
	20.2651	7.7222		17.1642	15.2009
	14.2719	3.41558		17.6752	11.7667
	14.7689	8.53622		14.4418	14.0065
	14.2459	4.74754		14.8445	13.2672
	13.1763	5.39067		15.1026	10.0618
	16.1689	4.72456		10.5037	11.2973
	13.7676	9.55453		7.68224	9.15708
	14.1259	6.33847		12.1268	5.24769
	15.9027	6.62267		10.4942	7.46988
	12.6283	7.29922		16.8952	8.75349
	10.6987	5.92391		11.8257	4.65085
	13.8203	5.92198		18.5609	5.54615
	15.1622	8.30957		11.1815	8.72093
	13.2804	6.32537		10.159	8.46884
	16.9526	7.96204		13.8987	6.04307
	18.735	7.05453		18.4382	7.03328
	19.3475	6.98503		25.112	13.5389
	14.5975	6.81244		15.7403	8.49491
	15.0198	6.48074		18.2975	8.61324
	12.5896	7.00605		12.49	6.57182
	13.6904	5.83397		15.02	9.3177
	12.4135	6.04758		17.441	7.22311
	15.3538	6.11888		21.3529	5.2468
	14.9144	8.19564			8.29728
					6.80411
