# Supplementary material for: The TrkC-PTPσ complex governs synapse maturation and anxiogenic avoidance via synaptic protein phosphorylation
Source: EMBO J. 2024 Sep 27;43(22):5690–717. doi: 10.1038/s44318-024-00252-9 (PMC11574141; doi:10.1038/s44318-024-00252-9)
Supplement: Supplementary file 6 — Source data Fig. 4 [file 44318_2024_252_MOESM6_ESM.zip]

Archive with 16 entries (8 files):
- Figure 4/4B/
- Figure 4/4B/Figure 4B.xlsx
- Figure 4/4C/
- Figure 4/4C/Figure 4C.xlsx
- Figure 4/4E/
- Figure 4/4E/Figure 4E.xlsx
- Figure 4/4F/
- Figure 4/4F/Figure 4F.xlsx
- Figure 4/4G/
- Figure 4/4G/Figure 4G.xlsx
- Figure 4/4H/
- Figure 4/4H/Figure 4H.xlsx
- Figure 4/4I/
- Figure 4/4I/Figure 4I.xlsx
- Figure 4/4J/
- Figure 4/4J/Figure 4J.xlsx
