# Supplementary material for: The TrkC-PTPσ complex governs synapse maturation and anxiogenic avoidance via synaptic protein phosphorylation
Source: EMBO J. 2024 Sep 27;43(22):5690–717. doi: 10.1038/s44318-024-00252-9 (PMC11574141; doi:10.1038/s44318-024-00252-9)
Supplement: Supplementary file 6 — Source data Fig. 4 [file 44318_2024_252_MOESM6_ESM.zip › Figure 4/4B/Figure 4B.xlsx]

## Sheet: Sheet1
	AMPA/NMDA ratio
	WT	KI
	1.10266	1.2301
	0.996291	1.52751
	2.40826	0.728964
	1.49642	1.5134
	3.58747	0.319772
	2.74423	0.670844
	2.40771	2.40527
	1.1173	0.915769
	1.60716	0.97831
	3.51675	1.77806
	1.23	0.881698
	1.4537	1.10902
