# Supplementary material for: The TrkC-PTPσ complex governs synapse maturation and anxiogenic avoidance via synaptic protein phosphorylation
Source: EMBO J. 2024 Sep 27;43(22):5690–717. doi: 10.1038/s44318-024-00252-9 (PMC11574141; doi:10.1038/s44318-024-00252-9)
Supplement: Supplementary file 6 — Source data Fig. 4 [file 44318_2024_252_MOESM6_ESM.zip › Figure 4/4C/Figure 4C.xlsx]

## Sheet: Sheet1
	CV-NMDA/CV-AMPA
	WT	KI
	1.22303	0.957676
	0.803388	1.26507
	1.80633	0.88445
	1.11122	1.56504
	2.3513	0.535443
	3.00691	0.772111
	2.06015	1.60791
	0.916636	1.11286
	1.36298	1.10032
	2.18031	1.26091
	1.46818	0.764409
	0.884897	0.824853
