# Supplementary material for: The TrkC-PTPσ complex governs synapse maturation and anxiogenic avoidance via synaptic protein phosphorylation
Source: EMBO J. 2024 Sep 27;43(22):5690–717. doi: 10.1038/s44318-024-00252-9 (PMC11574141; doi:10.1038/s44318-024-00252-9)
Supplement: Supplementary file 6 — Source data Fig. 4 [file 44318_2024_252_MOESM6_ESM.zip › Figure 4/4E/Figure 4E.xlsx]

## Sheet: Sheet1
	mEPSC Frequency
	WT	KI
	0.514773	3.75807
	2.37239	1.46524
	0.466002	3.35008
	0.308079	1.90152
	0.359303	0.644253
	0.25714	3.08296
	0.407049	3.1613
	0.326606	0.534802
	0.40196	1.00467
	0.443337	1.79555
