# Supplementary material for: The TrkC-PTPσ complex governs synapse maturation and anxiogenic avoidance via synaptic protein phosphorylation
Source: EMBO J. 2024 Sep 27;43(22):5690–717. doi: 10.1038/s44318-024-00252-9 (PMC11574141; doi:10.1038/s44318-024-00252-9)
Supplement: Supplementary file 6 — Source data Fig. 4 [file 44318_2024_252_MOESM6_ESM.zip › Figure 4/4F/Figure 4F.xlsx]

## Sheet: Sheet1
	mEPSC amplitude
	WT	KI
	10.38	9.36
	12.0178	14.0686
	15.2	14.09
	11.9	10.6873
	11.61	10.3943
	11.52	8.88674
	7.95	15.8
	7.14	15.78
	10.9	12.31
	8.14	9.25
