# Supplementary material for: The TrkC-PTPσ complex governs synapse maturation and anxiogenic avoidance via synaptic protein phosphorylation
Source: EMBO J. 2024 Sep 27;43(22):5690–717. doi: 10.1038/s44318-024-00252-9 (PMC11574141; doi:10.1038/s44318-024-00252-9)
Supplement: Supplementary file 6 — Source data Fig. 4 [file 44318_2024_252_MOESM6_ESM.zip › Figure 4/4G/Figure 4G.xlsx]

## Sheet: Sheet1
	fEPSP Slopes
	Stimulation Intensity (µA)	WT	SEM		KI	SEM
	10	-0.304286	0.0468067		-0.457969	0.0814379
	20	-1.042	0.171329		-1.72959	0.265841
	30	-1.54623	0.204746		-2.31481	0.319891
	40	-2.02107	0.244747		-2.77653	0.344264
	50	-2.52575	0.254777		-3.46575	0.433985
	60	-2.82304	0.279688		-3.78447	0.484971
	70	-3.1605	0.341114		-4.18182	0.538449
	80	-3.476	0.405295		-4.51555	0.602151
	90	-3.58729	0.425499		-4.75485	0.631244
	100	-3.72668	0.432302		-4.86751	0.655342
