# Supplementary material for: The TrkC-PTPσ complex governs synapse maturation and anxiogenic avoidance via synaptic protein phosphorylation
Source: EMBO J. 2024 Sep 27;43(22):5690–717. doi: 10.1038/s44318-024-00252-9 (PMC11574141; doi:10.1038/s44318-024-00252-9)
Supplement: Supplementary file 6 — Source data Fig. 4 [file 44318_2024_252_MOESM6_ESM.zip › Figure 4/4H/Figure 4H.xlsx]

## Sheet: Sheet1
	WT	SEM		KI	SEM
	-0.304286	0.0468067		-0.457969	0.0814379
	-1.042	0.171329		-1.72959	0.265841
fEPSP Slopes	-1.54623	0.204746		-2.31481	0.319891
	-2.02107	0.244747		-2.77653	0.344264
	-2.52575	0.254777		-3.46575	0.433985
	-2.82304	0.279688		-3.78447	0.484971
	-3.1605	0.341114		-4.18182	0.538449
	-3.476	0.405295		-4.51555	0.602151
	-3.58729	0.425499		-4.75485	0.631244
	-3.72668	0.432302		-4.86751	0.655342
Fibervolley Amplitudes	-0.0704286	0.0185091		-0.108844	0.0128025
	-0.358929	0.0647326		-0.60725	0.0937749
	-0.653786	0.0793624		-0.882031	0.138667
	-0.843568	0.118666		-1.04037	0.184444
	-1.08046	0.140246		-1.24806	0.228754
	-1.27718	0.1724		-1.32991	0.248785
	-1.38686	0.177356		-1.47778	0.298017
	-1.61018	0.225866		-1.66237	0.382964
	-1.73443	0.231661		-1.66879	0.378064
	-1.86318	0.242209		-1.74798	0.443815
