# Supplementary material for: The TrkC-PTPσ complex governs synapse maturation and anxiogenic avoidance via synaptic protein phosphorylation
Source: EMBO J. 2024 Sep 27;43(22):5690–717. doi: 10.1038/s44318-024-00252-9 (PMC11574141; doi:10.1038/s44318-024-00252-9)
Supplement: Supplementary file 6 — Source data Fig. 4 [file 44318_2024_252_MOESM6_ESM.zip › Figure 4/4I/Figure 4I.xlsx]

## Sheet: Sheet1
	Fibervolley Amplitudes
	Stimulation Intensity (µA)	WT	SEM		KI	SEM
	10	-0.0704286	0.0185091		-0.108844	0.0128025
	20	-0.358929	0.0647326		-0.60725	0.0937749
	30	-0.653786	0.0793624		-0.882031	0.138667
	40	-0.843568	0.118666		-1.04037	0.184444
	50	-1.08046	0.140246		-1.24806	0.228754
	60	-1.27718	0.1724		-1.32991	0.248785
	70	-1.38686	0.177356		-1.47778	0.298017
	80	-1.61018	0.225866		-1.66237	0.382964
	90	-1.73443	0.231661		-1.66879	0.378064
	100	-1.86318	0.242209		-1.74798	0.443815
