# Supplementary material for: The TrkC-PTPσ complex governs synapse maturation and anxiogenic avoidance via synaptic protein phosphorylation
Source: EMBO J. 2024 Sep 27;43(22):5690–717. doi: 10.1038/s44318-024-00252-9 (PMC11574141; doi:10.1038/s44318-024-00252-9)
Supplement: Supplementary file 6 — Source data Fig. 4 [file 44318_2024_252_MOESM6_ESM.zip › Figure 4/4J/Figure 4J.xlsx]

## Sheet: Sheet1
	Paired Pusle Data
		200ms	150ms	100ms	50ms	20ms
	WT	1.47763	1.54026	1.7838	1.90012	1.8888
	SEM	0.052045	0.0487613	0.0796446	0.065925	0.0930221
	KI	1.38913	1.52196	1.71522	2.11982	2.14371
	SEM	0.03789	0.0380803	0.0381734	0.0956963	0.0735485
