# Supplementary material for: The TrkC-PTPσ complex governs synapse maturation and anxiogenic avoidance via synaptic protein phosphorylation
Source: EMBO J. 2024 Sep 27;43(22):5690–717. doi: 10.1038/s44318-024-00252-9 (PMC11574141; doi:10.1038/s44318-024-00252-9)
Supplement: Supplementary file 7 — Source data Fig. 6 [file 44318_2024_252_MOESM7_ESM.zip]

Archive with 6 entries (3 files):
- Figure 6/6A/
- Figure 6/6A/Fig. 6A.xlsx
- Figure 6/6B/
- Figure 6/6B/Fig. 6B.xlsx
- Figure 6/6C/
- Figure 6/6C/Fig. 6C.xlsx
