# Supplementary material for: The TrkC-PTPσ complex governs synapse maturation and anxiogenic avoidance via synaptic protein phosphorylation
Source: EMBO J. 2024 Sep 27;43(22):5690–717. doi: 10.1038/s44318-024-00252-9 (PMC11574141; doi:10.1038/s44318-024-00252-9)
Supplement: Supplementary file 7 — Source data Fig. 6 [file 44318_2024_252_MOESM7_ESM.zip › Figure 6/6A/Fig. 6A.xlsx]

## Sheet: Sheet1
	Social preference interaction time (s)									Social preference total interaction (%)
	Male				Female					Male		Female
	WT		KI		WT		KI			WT	KI	WT	KI
	Mouse	Object	Mouse	Object	Mouse	Object	Mouse	Object		42.181	45.9139	49.1401	57.9923
	178.4	74.72	178.4	97.12	197.12	97.76	274.24	73.76		38.8082	47.7803	44.6607	32.9956
	148.48	84.4	157.84	128.88	167.84	100.16	101.28	96.72		54.9927	48.9535	61.6851	43.3942
	233.28	96.72	131.44	162.32	306.32	63.84	169.44	90.96		45.9939	48.4735	50.3	53.3129
	181.44	94.56	218.32	72.56	195.44	106.4	206.16	113.76		54.6727	41.7811	53.4729	51.5398
	246.16	81.92	179.36	71.36	209.44	111.44	133.68	175.6		42.6343	62.0584	48.2869	42.861
	164.96	90.88	280	92.4	184.4	105.36	170.4	86.8		47.4603	31.9957	58.1256	57.0991
	219.68	65.12	112.16	79.84	228.24	120.56	259.92	82.72		51.6065	51.6331	52.5663	54.6327
	205.92	103.76	234.72	75.12	185.44	130	98.8	229.04				52.513	48.2202
					181.28	133.84	203.76	85.6					56.7391
							202.32	138.16
	Social novelty interaction time (s)									Social novelty total interaction (%)
	Male				Female					Male		Female
	WT		KI		WT		KI			WT	KI	WT	KI
	Familiar	Novel	Familiar	Novel	Familiar	Novel	Familiar	Novel		44.4741	28.5162	45.7406	40.2213
	101.68	165.2	93.44	77.68	90.08	184.4	107.76	133.6		41.9144	44.4341	48.8602	50.26
	110	141.52	149.04	117.6	111.44	181.76	147.6	154		52.673	28.0229	53.4995	48.6069
	70.48	245.6	63.68	104.48	92.32	228.72	176.48	115.2		47.0871	43.9941	40.8879	56.1258
	81.84	200.72	133.28	130.72	109.44	135.92	160.32	176.48		53.1529	47.0471	38.5682	33.8888
	99.12	219.84	108.56	173.76	85.52	145.92	79.2	124.16		45.1406	54.646	40.4746	51.2332
	101.52	169.36	99.12	228.8	120	122.88	108.56	198.88		37.4883	41.1278	69.0441	54.1528
	98	126.96	98.88	147.92	117.52	296.8	147.36	177.6		53.2196	52.4997	62.0851	37.355
	109.6	209.76	230.8	84.24	106.08	266.48	180.24	43.92				36.5818	46.9937
					143.44	76.08	127.12	154.88					55.8326
							145.12	189.92
