# Supplementary material for: The TrkC-PTPσ complex governs synapse maturation and anxiogenic avoidance via synaptic protein phosphorylation
Source: EMBO J. 2024 Sep 27;43(22):5690–717. doi: 10.1038/s44318-024-00252-9 (PMC11574141; doi:10.1038/s44318-024-00252-9)
Supplement: Supplementary file 7 — Source data Fig. 6 [file 44318_2024_252_MOESM7_ESM.zip › Figure 6/6B/Fig. 6B.xlsx]

## Sheet: Sheet1
	Spontanous alternations (%)
	Male		Female
	WT	KI	WT	KI
	59.0909	57.6923	42.3077	70
	61.5385	61.9048	53.8462	60
	52.9412	83.3333	57.1429	55.5556
	67.7419	57.8947	61.9048	53.3333
	70	61.1111	58.6207	66.6667
	52	50	60	59.2593
	50	50	68	56.5217
	44	63.1579	65.5172	56.5217
	52.9412	46.6667	52.381	61.9048
	45.8333	66.6667	64.5161	56.5217
	48.2759	65.3846	50	62.963
	73.913	55.5556	56.7568	61.1111
			56.25	58.3333
				60
