# Supplementary material for: The TrkC-PTPσ complex governs synapse maturation and anxiogenic avoidance via synaptic protein phosphorylation
Source: EMBO J. 2024 Sep 27;43(22):5690–717. doi: 10.1038/s44318-024-00252-9 (PMC11574141; doi:10.1038/s44318-024-00252-9)
Supplement: Supplementary file 7 — Source data Fig. 6 [file 44318_2024_252_MOESM7_ESM.zip › Figure 6/6C/Fig. 6C.xlsx]

## Sheet: Sheet1
		Cue learning
		Baseline				Cue 1				Cue 2				Cue 3
		Male		Female		Male		Female		Male		Female		Male		Female
		WT	KI	WT	KI	WT	KI	WT	KI	WT	KI	WT	KI	WT	KI	WT	KI
	% freezing	22.7	40.6	21.5667	15.2333	19.1429	63	21.4286	24.2857	85.2857	54	48.8571	62.1429	59.2857	99.4286	73.2857	89.7143
		19.8333	47.2	17.1	27.0333	43.1429	39.1429	23.8571	57.8571	43.5714	80.7143	54	58.4286	83.2857	97.7143	87.7143	75.2857
		39.5333	34.3	19.0333	34.9	54.5714	88	17.2857	88.1429	95.8571	47.2857	58.2857	82.5714	98.8571	66.4286	84.7143	98.7143
		18.23	19.2	16.4333	19.6333	30.14	30.86	38.8571	26.4286	38.86	76.14	75.8571	90	58.57	94	75.8571	41.1429
		14.4	23.97	16.03	19.03	17.86	82.57	30.86	20.71	54	88.29	33	55	23.43	98.71	78.29	67.29
		16.7	21.83	15.93	34.3	39.71	51	18	28.57	52.86	96.14	46.29	61.86	71.86	91	91.86	98.14
		13.33	21.87	16.57	16	22.71	23.14	13.57	41.57	34.71	91.29	69.29	78.29	58.14	93.29	98.86	89.43
		19.8	18.5	22.43	26.1	23.86	27.14	17	45.57	88.43	70.86	32.71	75.29	82.57	97.57	65.43	94.43
				17.4	19			24.43	19.71			64.57	50.71			38.14	61.29
					23.73				30.86				89.14				99
		Contextual test						Altered context				Tone test
		Male		Female				Male		Female		Male		Female
		WT	KI	WT	KI			WT	KI	WT	KI	WT	KI	WT	KI
	% freezing	53.9467	71.4133	72.2	56.48		% freezing	36.5867	52.3733	54.5733	57.8533	36.5867	52.3733	54.5733	57.8533
		80.8	85.48	58.8933	66.3733			58.8133	42.2267	75.5067	44.52	58.8133	42.2267	75.5067	44.52
		85.7467	79.5867	69.7467	68.9867			52.4133	74.7467	28.7067	66.0533	52.4133	74.7467	28.7067	66.0533
		45.8	77.75	61.9467	70.2667			24.15	56.61	28.2267	44.2667	24.15	56.61	28.2267	44.2667
		41.35	88.76	57.95	76.89			31.92	45.69	47.53	52.13	31.92	45.69	47.53	52.13
		61.2	79.99	66.97	80.31			38.15	54.71	26.03	38.15	38.15	54.71	26.03	38.15
		49.72	71.47	51.2	56.24			27.03	41.81	33.67	43.95	27.03	41.81	33.67	43.95
		60.45	67.23	69.32	91.99			26.41	58.45	42.68	66.87	26.41	58.45	42.68	66.87
				52.23	69.03					36.36	40.87			36.36	40.87
					86.07						51.92				51.92
