# Supplementary material for: The TrkC-PTPσ complex governs synapse maturation and anxiogenic avoidance via synaptic protein phosphorylation
Source: EMBO J. 2024 Sep 27;43(22):5690–717. doi: 10.1038/s44318-024-00252-9 (PMC11574141; doi:10.1038/s44318-024-00252-9)
Supplement: Supplementary file 8 — Source data Fig. 7 [file 44318_2024_252_MOESM8_ESM.zip]

Archive with 12 entries (6 files):
- Figure 7/7A/
- Figure 7/7A/Fig. 7A.xlsx
- Figure 7/7B/
- Figure 7/7B/Fig. 7B.xlsx
- Figure 7/7C/
- Figure 7/7C/Fig. 7C.xlsx
- Figure 7/7D/
- Figure 7/7D/Fig. 7D.xlsx
- Figure 7/7E/
- Figure 7/7E/Fig. 7E.xlsx
- Figure 7/7F/
- Figure 7/7F/Fig. 7F.xlsx
