# Supplementary material for: The TrkC-PTPσ complex governs synapse maturation and anxiogenic avoidance via synaptic protein phosphorylation
Source: EMBO J. 2024 Sep 27;43(22):5690–717. doi: 10.1038/s44318-024-00252-9 (PMC11574141; doi:10.1038/s44318-024-00252-9)
Supplement: Supplementary file 8 — Source data Fig. 7 [file 44318_2024_252_MOESM8_ESM.zip › Figure 7/7A/Fig. 7A.xlsx]

## Sheet: Sheet1
		Male		Female
		WT	KI	WT	KI
		0	1	0	1		No jumping = 0
		0	1	0	1		Jumping = 1
		0	0	0	1
		0	1	0	0
		0	1	0	0
		0	1	0	1
		0	1	0	1
		0	1	0	1
				0	1
					1
