# Supplementary material for: The TrkC-PTPσ complex governs synapse maturation and anxiogenic avoidance via synaptic protein phosphorylation
Source: EMBO J. 2024 Sep 27;43(22):5690–717. doi: 10.1038/s44318-024-00252-9 (PMC11574141; doi:10.1038/s44318-024-00252-9)
Supplement: Supplementary file 8 — Source data Fig. 7 [file 44318_2024_252_MOESM8_ESM.zip › Figure 7/7B/Fig. 7B.xlsx]

## Sheet: Sheet1
	Center duration (s)					Total distance traveled (cm)					Mean velocity (cm/s)
	Male		Female			Male		Female			Male		Female
	WT	KI	WT	KI		WT	KI	WT	KI		WT	KI	WT	KI
	134.56	127.64	197.32	67.16		4530.9	7011.88	2670.85	3643.07		9.68759	16.5579	4.05692	9.85041
	147.2	136.48	158.8	315.24		3677	3069.67	4252.35	2021.19		6.77417	5.92364	8.33221	2.47479
	172.28	57.96	148.64	60.2		3439.62	3618.32	4142.88	3319.6		6.47028	12.8439	7.29883	11.3398
	97.04	153.44	76	384.56		5288.63	3657.19	3694.4	1475.23		14.091	6.64339	8.91835	1.8606
	124.08	156.96	116.16	104.68		3165.52	2049.14	3198.27	2119.88		6.32485	3.30415	5.90209	4.32804
	207.92	141.8	54.6	46		2533.2	2859.32	3570.95	2736.58		4.05782	5.094	9.87724	10.8692
	92.88	42.96	94.72	107.72		2521.01	2032.89	4155.59	2676.56		6.58424	8.34588	10.0745	6.3725
	114.84	137.84	149.12	148.64		3983.43	4632.58	4338.2	2940.42		8.82422	11.8436	7.83209	4.93873
	151.2	136.16	160.68	162.16		4720.28	3647.99	3381.35	2628.07		10.0177	8.40856	5.17353	4.46444
	89.48	137.76	94.52	163.24		2982.02	2960.21	3284.35	2745.89		8.18285	5.99244	8.22464	4.9555
	74.4	109.92	110.36	67.16		3537.7	2660.01	4135.61	3526.09		8.54646	6.03833	9.8788	8.63347
	80.48	126.4	120.2	52.12		3555.18	2961.21	3999.39	3280.95		9.03988	5.67182	8.07642	11.881
			94.72	69.96				3854.13	2860.19				8.53925	8.18636
				35.4					2660					11.9153
