# Supplementary material for: The TrkC-PTPσ complex governs synapse maturation and anxiogenic avoidance via synaptic protein phosphorylation
Source: EMBO J. 2024 Sep 27;43(22):5690–717. doi: 10.1038/s44318-024-00252-9 (PMC11574141; doi:10.1038/s44318-024-00252-9)
Supplement: Supplementary file 8 — Source data Fig. 7 [file 44318_2024_252_MOESM8_ESM.zip › Figure 7/7C/Fig. 7C.xlsx]

## Sheet: Sheet1
		Open arm frequency					Open arm duration (s)
		Male		Female			Male		Female
		WT	KI	WT	KI		WT	KI	WT	KI
		1	5	5	4		17.24	19.4	20.68	10.48
		7	5	7	5		27.4	12.8	30.96	12.24
		4	3	4	6		26.32	15.64	10.36	46.52
		8	6	8	5		23.08	36.16	27	12.92
		3	2	9	3		10.7	8.1	50.2	12.5
		2	4	3	7		6.3	15.4	7.1	26.1
		4	10	5	9		7.5	33.9	28.6	46.8
		2	8	5	8		18.1	36.3	16.1	35.2
		3	3	2	3		26.1	7.8	3.6	16.6
		3	5	5	6		7.1	17	23.3	35.5
		6	3	8	7		24	45	53.1	55.9
		4	3	12	4		25	7.7	49.8	13.3
				7	8				34.1	42.1
					5					22.8
