# Supplementary material for: The TrkC-PTPσ complex governs synapse maturation and anxiogenic avoidance via synaptic protein phosphorylation
Source: EMBO J. 2024 Sep 27;43(22):5690–717. doi: 10.1038/s44318-024-00252-9 (PMC11574141; doi:10.1038/s44318-024-00252-9)
Supplement: Supplementary file 8 — Source data Fig. 7 [file 44318_2024_252_MOESM8_ESM.zip › Figure 7/7D/Fig. 7D.xlsx]

## Sheet: Sheet1
		Marbles burried
		Male		Female
		WT	KI	WT	KI
		8	6	16.3	8
		13.3	1.7	11	3.3
		7.7	4.3	12.3	7
		11	4	8	0.3
		8	8.7	10	4
		10	2	12.3	4
		7	4	7.7	6
		4.7	1.3	8	6
				8	2.7
