# Supplementary material for: The TrkC-PTPσ complex governs synapse maturation and anxiogenic avoidance via synaptic protein phosphorylation
Source: EMBO J. 2024 Sep 27;43(22):5690–717. doi: 10.1038/s44318-024-00252-9 (PMC11574141; doi:10.1038/s44318-024-00252-9)
Supplement: Supplementary file 8 — Source data Fig. 7 [file 44318_2024_252_MOESM8_ESM.zip › Figure 7/7E/Fig. 7E.xlsx]

## Sheet: Sheet1
		Grooming frequency					Grooming time (s)
		Male		Female			Male		Female
		WT	KI	WT	KI		WT	KI	WT	KI
		17	5	24	16		260.44	133.52	251.68	138.96
		16	7	21	10		184.76	112.84	150.32	120.12
		9	9	16	18		99.76	98.08	108.92	104.36
		11	12	17	11		156.24	146.64	95	72.4
		9	6	6	9		148.6	121.2	164.76	329
		14	12	7	15		125.72	205.12	156.24	131.72
		17	20	12	9		168.2	224.6	149	147.36
		4	16	8	14		146.16	250.64	116.24	221.56
				9	13				94.32	157.68
