# Supplementary material for: The TrkC-PTPσ complex governs synapse maturation and anxiogenic avoidance via synaptic protein phosphorylation
Source: EMBO J. 2024 Sep 27;43(22):5690–717. doi: 10.1038/s44318-024-00252-9 (PMC11574141; doi:10.1038/s44318-024-00252-9)
Supplement: Supplementary file 8 — Source data Fig. 7 [file 44318_2024_252_MOESM8_ESM.zip › Figure 7/7F/Fig. 7F.xlsx]

## Sheet: Sheet1
		Latency to enter light compartment (s)					Time in light compartment (s)
		Male		Female			Male		Female
		WT	KI	WT	KI		WT	KI	WT	KI
		55.976	85.789	2.76	55.52		169.364	82.1416	85.16	83.2
		8.1729	106.842	5.24	13.44		170.445	237.302	108	127.96
		43.9414	87.9497	9.84	19.68		136.164	216.469	86.08	69.52
		4.56	44.8	41.08	66.6		120	190.96	122.4	148.24
		5.3	8.12	5.08	18.16		144.2	153.2	94.76	139.2
		27.2	9.52	3.48	19.16		89.72	122.36	149.56	94.28
		3.88	103.32	13.48	4.12		50.52	117.36	266.92	176.44
		7.28	7.76	9.24	82.6		204.88	269.96	103.84	87.8
				0.84	15.12				119.48	123.44
					22.2					90.96
