# Supplementary material for: The TrkC-PTPσ complex governs synapse maturation and anxiogenic avoidance via synaptic protein phosphorylation
Source: EMBO J. 2024 Sep 27;43(22):5690–717. doi: 10.1038/s44318-024-00252-9 (PMC11574141; doi:10.1038/s44318-024-00252-9)
Supplement: Supplementary file 9 — Appendix. Fig. S1-10. [file 44318_2024_252_MOESM9_ESM.zip]

Archive with 125 entries (96 files):
- Appendix. Fig. S1-10/Appendix. Fig. S1/
- Appendix. Fig. S1-10/Appendix. Fig. S1/S1 A/
- Appendix. Fig. S1-10/Appendix. Fig. S1/S1 A/CD4 HA.tif
- Appendix. Fig. S1-10/Appendix. Fig. S1/S1 A/CD4 myc.tif
- Appendix. Fig. S1-10/Appendix. Fig. S1/S1 A/TrkC D240A D242A HA.tif
- Appendix. Fig. S1-10/Appendix. Fig. S1/S1 A/TrkC D240A D242A myc.tif
- Appendix. Fig. S1-10/Appendix. Fig. S1/S1 A/TrkC N366A N369A HA.tif
- Appendix. Fig. S1-10/Appendix. Fig. S1/S1 A/TrkC N366A N369A myc.tif
- Appendix. Fig. S1-10/Appendix. Fig. S1/S1 A/TrkC WT HA.tif
- Appendix. Fig. S1-10/Appendix. Fig. S1/S1 A/TrkC WT myc.tif
- Appendix. Fig. S1-10/Appendix. Fig. S1/S1 B/
- Appendix. Fig. S1-10/Appendix. Fig. S1/S1 B/sup. Fig. 1B.xlsx
- Appendix. Fig. S1-10/Appendix. Fig. S1/S1 C/
- Appendix. Fig. S1-10/Appendix. Fig. S1/S1 C/sup. Fig. 1C.xlsx
- Appendix. Fig. S1-10/Appendix. Fig. S1/S1 D/
- Appendix. Fig. S1-10/Appendix. Fig. S1/S1 D/sup. Fig. 1D.xlsx
- Appendix. Fig. S1-10/Appendix. Fig. S10/
- Appendix. Fig. S1-10/Appendix. Fig. S10/S10 A/
- Appendix. Fig. S1-10/Appendix. Fig. S10/S10 A/sup. Fig. 10A transfer behaviors.xlsx
- Appendix. Fig. S1-10/Appendix. Fig. S10/S10 B/
- Appendix. Fig. S1-10/Appendix. Fig. S10/S10 B/sup. Fig. 10B.xlsx
- Appendix. Fig. S1-10/Appendix. Fig. S10/S10 C/
- Appendix. Fig. S1-10/Appendix. Fig. S10/S10 C/sup. Fig. 10C.xlsx
- Appendix. Fig. S1-10/Appendix. Fig. S2/
- Appendix. Fig. S1-10/Appendix. Fig. S2/S2 A/
- Appendix. Fig. S1-10/Appendix. Fig. S2/S2 A/sup_fig_2A_KI_CB_DAPI.tif
- Appendix. Fig. S1-10/Appendix. Fig. S2/S2 A/sup_fig_2A_KI_CB_TRKC.tif
- Appendix. Fig. S1-10/Appendix. Fig. S2/S2 A/sup_fig_2A_KI_CX_DAPI.tif
- Appendix. Fig. S1-10/Appendix. Fig. S2/S2 A/sup_fig_2A_KI_CX_TRKC.tif
- Appendix. Fig. S1-10/Appendix. Fig. S2/S2 A/sup_fig_2A_KI_Hippo_DAPI.tif
- Appendix. Fig. S1-10/Appendix. Fig. S2/S2 A/sup_fig_2A_KI_Hippo_TRKC.tif
- Appendix. Fig. S1-10/Appendix. Fig. S2/S2 A/sup_fig_2A_WT_CB_DAPI.tif
- Appendix. Fig. S1-10/Appendix. Fig. S2/S2 A/sup_fig_2A_WT_CB_TRKC.tif
- Appendix. Fig. S1-10/Appendix. Fig. S2/S2 A/sup_fig_2A_WT_CX_DAPI.tif
- Appendix. Fig. S1-10/Appendix. Fig. S2/S2 A/sup_fig_2A_WT_CX_TRKC.tif
- Appendix. Fig. S1-10/Appendix. Fig. S2/S2 A/sup_fig_2A_WT_Hippo_DAPI.tif
- Appendix. Fig. S1-10/Appendix. Fig. S2/S2 A/sup_fig_2A_WT_Hippo_TRKC.tif
- Appendix. Fig. S1-10/Appendix. Fig. S2/S2 B/
- Appendix. Fig. S1-10/Appendix. Fig. S2/S2 B/sup_fig_2B_KI annotated.png
- Appendix. Fig. S1-10/Appendix. Fig. S2/S2 B/sup_fig_2B_KI.tif
- Appendix. Fig. S1-10/Appendix. Fig. S2/S2 B/sup_fig_2B_WT annotated.png
- Appendix. Fig. S1-10/Appendix. Fig. S2/S2 B/sup_fig_2B_WT.tif
- Appendix. Fig. S1-10/Appendix. Fig. S3/
- Appendix. Fig. S1-10/Appendix. Fig. S3/sup. Fig. 3 IHC.xlsx
- Appendix. Fig. S1-10/Appendix. Fig. S4/
- Appendix. Fig. S1-10/Appendix. Fig. S4/S4 A/
- Appendix. Fig. S1-10/Appendix. Fig. S4/S4 A/TrkC KI MAP2.tif
- Appendix. Fig. S1-10/Appendix. Fig. S4/S4 A/TrkC KI merged and annotated.png
- Appendix. Fig. S1-10/Appendix. Fig. S4/S4 A/TrkC KI Merged.tif
- Appendix. Fig. S1-10/Appendix. Fig. S4/S4 A/TrkC KI PSD95.tif
- Appendix. Fig. S1-10/Appendix. Fig. S4/S4 A/TrkC KI VGLUT1.tif
- Appendix. Fig. S1-10/Appendix. Fig. S4/S4 A/TrkC WT MAP2.tif
- Appendix. Fig. S1-10/Appendix. Fig. S4/S4 A/TrkC WT merged and annotated.png
- Appendix. Fig. S1-10/Appendix. Fig. S4/S4 A/TrkC WT Merged.tif
- Appendix. Fig. S1-10/Appendix. Fig. S4/S4 A/TrkC WT PSD95.tif
- Appendix. Fig. S1-10/Appendix. Fig. S4/S4 A/TrkC WT VGLUT1.tif
- Appendix. Fig. S1-10/Appendix. Fig. S4/S4 B/
- Appendix. Fig. S1-10/Appendix. Fig. S4/S4 B/sup. Fig. 4B.xlsx
- Appendix. Fig. S1-10/Appendix. Fig. S4/S4 C/
- Appendix. Fig. S1-10/Appendix. Fig. S4/S4 C/sup. Fig. 4C.xlsx
- Appendix. Fig. S1-10/Appendix. Fig. S5/
- Appendix. Fig. S1-10/Appendix. Fig. S5/sup. Fig. 5 EM.xlsx
- Appendix. Fig. S1-10/Appendix. Fig. S6/
- Appendix. Fig. S1-10/Appendix. Fig. S6/S6 B/
- Appendix. Fig. S1-10/Appendix. Fig. S6/S6 B/beta-actin Phos-Tag +CIP annotated.png
- Appendix. Fig. S1-10/Appendix. Fig. S6/S6 B/beta-actin Phos-Tag +CIP.tif
- Appendix. Fig. S1-10/Appendix. Fig. S6/S6 B/ITPKA Phos-Tag SDS-PAGE +CIP.tif
- Appendix. Fig. S1-10/Appendix. Fig. S6/S6 B/ITPKA_Phos Tag SDS-PAGE +CIP annotated.png
- Appendix. Fig. S1-10/Appendix. Fig. S6/S6 C/
- Appendix. Fig. S1-10/Appendix. Fig. S6/S6 C/beta-actin Phos-Tag annotated.png
- Appendix. Fig. S1-10/Appendix. Fig. S6/S6 C/beta-actin Phos-Tag.tif
- Appendix. Fig. S1-10/Appendix. Fig. S6/S6 C/ITPKA Phos-Tag SDS-PAGE (short exposure).tif
- Appendix. Fig. S1-10/Appendix. Fig. S6/S6 C/ITPKA Phos-Tag SDS-PAGE annotated.png
- Appendix. Fig. S1-10/Appendix. Fig. S6/S6 C/ITPKA Phos-Tag SDS-PAGE.tif
- Appendix. Fig. S1-10/Appendix. Fig. S6/S6 C/sup Figure 6C.xlsx
- Appendix. Fig. S1-10/Appendix. Fig. S6/S6 D/
- Appendix. Fig. S1-10/Appendix. Fig. S6/S6 D/beta-actin SDS-PAGE (no-Phos-Tag) annotated.png
- Appendix. Fig. S1-10/Appendix. Fig. S6/S6 D/beta-actin SDS-PAGE (no-Phos-Tag).tif
- Appendix. Fig. S1-10/Appendix. Fig. S6/S6 D/ITPKA SDS-PAGE (no Phos-Tag) annotated.png
- Appendix. Fig. S1-10/Appendix. Fig. S6/S6 D/ITPKA SDS-PAGE (no Phos-Tag).tif
- Appendix. Fig. S1-10/Appendix. Fig. S6/S6 D/sup Figure 6D.xlsx
- Appendix. Fig. S1-10/Appendix. Fig. S8/
- Appendix. Fig. S1-10/Appendix. Fig. S8/S8 C/
- Appendix. Fig. S1-10/Appendix. Fig. S8/S8 C/AKT annotated.png
- Appendix. Fig. S1-10/Appendix. Fig. S8/S8 C/AKT.tif
- Appendix. Fig. S1-10/Appendix. Fig. S8/S8 C/beta-actin annotated.png
- Appendix. Fig. S1-10/Appendix. Fig. S8/S8 C/beta-actin.tif
- Appendix. Fig. S1-10/Appendix. Fig. S8/S8 C/MAPK annotated.png
- Appendix. Fig. S1-10/Appendix. Fig. S8/S8 C/MAPK.tif
- Appendix. Fig. S1-10/Appendix. Fig. S8/S8 C/Phospho-AKT annotated.png
- Appendix. Fig. S1-10/Appendix. Fig. S8/S8 C/Phospho-AKT.tif
- Appendix. Fig. S1-10/Appendix. Fig. S8/S8 C/Phospho-MAPK annotated.png
- Appendix. Fig. S1-10/Appendix. Fig. S8/S8 C/Phospho-MAPK.tif
- Appendix. Fig. S1-10/Appendix. Fig. S8/S8 C/Phospho-PLCgamma annotated.png
- Appendix. Fig. S1-10/Appendix. Fig. S8/S8 C/phospho-PLCgamma.tif
- Appendix. Fig. S1-10/Appendix. Fig. S8/S8 C/PLCgamma annotated.png
- Appendix. Fig. S1-10/Appendix. Fig. S8/S8 C/PLCgamma.tif
- Appendix. Fig. S1-10/Appendix. Fig. S8/S8 C/sup. Fig 68_WB.xlsx
- Appendix. Fig. S1-10/Appendix. Fig. S9/
- Appendix. Fig. S1-10/Appendix. Fig. S9/S9 A/
- Appendix. Fig. S1-10/Appendix. Fig. S9/S9 A/NeuN KI.tif
- Appendix. Fig. S1-10/Appendix. Fig. S9/S9 A/NeuN WT.tif
- Appendix. Fig. S1-10/Appendix. Fig. S9/S9 A/NF200 KI.tif
- Appendix. Fig. S1-10/Appendix. Fig. S9/S9 A/NF200 WT.tif
- Appendix. Fig. S1-10/Appendix. Fig. S9/S9 A/TrkB KI.tif
- Appendix. Fig. S1-10/Appendix. Fig. S9/S9 A/TrkB WT.tif
- Appendix. Fig. S1-10/Appendix. Fig. S9/S9 A/TrkC KI.tif
- Appendix. Fig. S1-10/Appendix. Fig. S9/S9 A/TrkC WT.tif
- Appendix. Fig. S1-10/Appendix. Fig. S9/S9 B/
- Appendix. Fig. S1-10/Appendix. Fig. S9/S9 B/sup Figure 9B.xlsx
- Appendix. Fig. S1-10/Appendix. Fig. S9/S9 C/
- Appendix. Fig. S1-10/Appendix. Fig. S9/S9 C/sup. Figure C KI CGRP.tif
- Appendix. Fig. S1-10/Appendix. Fig. S9/S9 C/sup. Figure C KI IB4.tif
- Appendix. Fig. S1-10/Appendix. Fig. S9/S9 C/sup. Figure C KI IB4_CGRP merge.tif
- Appendix. Fig. S1-10/Appendix. Fig. S9/S9 C/sup. Figure C KI NeuN.tif
- Appendix. Fig. S1-10/Appendix. Fig. S9/S9 C/sup. Figure C KI VGLUT1.tif
- Appendix. Fig. S1-10/Appendix. Fig. S9/S9 C/sup. Figure C KI VGLUT1_NeuN merge.tif
- Appendix. Fig. S1-10/Appendix. Fig. S9/S9 C/sup. Figure C WT CGRP.tif
- Appendix. Fig. S1-10/Appendix. Fig. S9/S9 C/sup. Figure C WT IB4.tif
- Appendix. Fig. S1-10/Appendix. Fig. S9/S9 C/sup. Figure C WT IB4_CGRP merge.tif
- Appendix. Fig. S1-10/Appendix. Fig. S9/S9 C/sup. Figure C WT NeuN.tif
- Appendix. Fig. S1-10/Appendix. Fig. S9/S9 C/sup. Figure C WT VGLUT1.tif
- Appendix. Fig. S1-10/Appendix. Fig. S9/S9 C/sup. Figure C WT VGLUT1_NeuN merge.tif
- Appendix. Fig. S1-10/Appendix. Fig. S9/S9 D/
- Appendix. Fig. S1-10/Appendix. Fig. S9/S9 D/sup Figure 9D.xlsx
