# Supplementary material for: The TrkC-PTPσ complex governs synapse maturation and anxiogenic avoidance via synaptic protein phosphorylation
Source: EMBO J. 2024 Sep 27;43(22):5690–717. doi: 10.1038/s44318-024-00252-9 (PMC11574141; doi:10.1038/s44318-024-00252-9)
Supplement: Supplementary file 9 — Appendix. Fig. S1-10. [file 44318_2024_252_MOESM9_ESM.zip › Appendix. Fig. S1-10/Appendix. Fig. S1/S1 B/sup. Fig. 1B.xlsx]

## Sheet: Sheet1
	HA-CD4	HA-TrkC WT	HA-TrkC D240A;D242A	HA-TrkC N366A;T369A
	0	1.37361	0.483058	0
	0	0.992028	0.526408	0
	0.027601	0.474778	0.653321	0.104891
	0	0.566851	0.75331	0.37958
	0.014804	1.8514	0.949774	0
	0	1.28697	1.42812	0.112314
	0	0.99223	1.07077	0.093563
	0	1.12078	1.04661	0
	0	1.40952	1.3913	0.185008
	0.522658	0.606804	0.478979	0.148302
	0	0.6291	0.270894	0.667537
	0.115692	0.695926	0.469195	0.150266
	0	1.16709	0.652091	0.163088
	0.222274	0.773298	0.373331	0
	0.070962	1.06058	0	0
	0.280178	0.819863	0.533894	0
	0	0.673166	3.14242	0.294337
	0.480819	0.839594	1.62105	0.613598
	0.475581	0.41671	1.20684	0.036227
	0	1.50863	1.05545	1.07485
	0.241319	0.858878	0.37328	0
	0	1.52809	0.891598	0
	0.017102	0.534428	0.734753	0.253041
	0	2.08652	1.10389	0.038314
	0	1.27834	1.76929	0.178427
	0	1.06048	1.99347	0.198293
	0.054805	1.49608	1.03998	0
	0	0.32066	1.05072	0
	0.197743	0.628971	1.38228	0.367275
	0.104449	1.0292	1.44382	0.027582
	0	1.18839	1.15264	0.24248
	0	0.888319	0.560699	1.05316
	0.289201	0.842716	0.610323	0.355864
	0.134088	1.67941	0.758434	0.318203
	0.415209	1.99091	0.894737	0.106133
	0	0.649413	0.103851	0.275338
	0	0.869393	0.684667
	0.179705	0.560049	0.414309
		2.13853	1.09698
		1.03631	0.646506
		0.764266	0.96548
		1.05791	1.28837
		0.642604
		0.918058
		0.513091
		0.420827
		0.669644
		0.60367
		0.437335
		1.37062
		1.67796
