# Supplementary material for: The TrkC-PTPσ complex governs synapse maturation and anxiogenic avoidance via synaptic protein phosphorylation
Source: EMBO J. 2024 Sep 27;43(22):5690–717. doi: 10.1038/s44318-024-00252-9 (PMC11574141; doi:10.1038/s44318-024-00252-9)
Supplement: Supplementary file 9 — Appendix. Fig. S1-10. [file 44318_2024_252_MOESM9_ESM.zip › Appendix. Fig. S1-10/Appendix. Fig. S1/S1 C/sup. Fig. 1C.xlsx]

## Sheet: Sheet1
	HA-CD4	HA-TrkC WT	HA-TrkC D240A;D242A	HA-TrkC N366A;T369A
	1.04236	1.38054	1.00223	1.07715
	0.991406	1.54706	0.967932	0.951472
	0.819313	1.09602	1.07509	0.958041
	0.824715	1.42561	1.23949	0.855837
	1.26868	1.48755	1.03085	1.01597
	0.865738	1.21364	1.60376	0.954777
	1.36961	0.826467	1.26809	1.28241
	0.73947	0.790607	1.14262	0.911446
	0.931457	1.32239	0.970802	1.16149
	1.04534	1.2063	0.942855	0.893981
	1.00556	1.01756	1.08589	0.839514
	0.991112	0.65256	0.721843	0.860398
	1.10363	0.643938	1.17871	0.741045
	1.23763	0.585355	1.58457	0.84338
	0.594796	0.936771	0.562714	1.00084
	1.15132	0.706317	1.20631	1.07896
	1.01787	0.743385	0.663165	0.634968
	0.877521	0.606355	0.748029	0.665246
	0.74431	0.664871	0.952271	0.604959
	1.42518	0.587087	0.777434	0.739942
	0.665009	0.614774	0.817644	0.585261
	0.679371	0.821683	0.751551	0.613456
	1.55776	0.508718	1.60174	1.12626
	1.36545	0.769179	1.16458	0.628895
	0.748657	0.919181	0.734437	0.559227
	1.03231	0.669185	0.759827	1.12963
	0.989845	0.442365	1.15922	0.950531
	0.942528	0.653902	1.56327	2.05782
	1.14098	0.628018	1.36248	1.02874
	0.831083	0.679279	1.17256	1.15697
	0.683468	0.55975	1.14458	1.23725
	0.936342	0.909525	1.04791	1.14455
	0.656701	0.642049	2.07848	1.51698
	0.737749	1.43246	1.88987	1.23202
	1.38728	1.28585	2.44206	1.07961
	0.787847	1.19985	1.32474	0.936458
	0.733256	1.17508	1.27251	1.34626
	1.02398	1.1704	1.29824	1.4231
	1.40372	1.52033	1.3773	1.3167
	0.878863	1.00752	1.44757
	1.01907	1.92794	1.23075
	1.45951	1.03987	1.3427
	1.29222	0.999264
	1.61213	1.25416
		1.10829
		0.885591
		1.62444
		1.58608
		1.51862
		1.09632
		1.55945
