# Supplementary material for: The TrkC-PTPσ complex governs synapse maturation and anxiogenic avoidance via synaptic protein phosphorylation
Source: EMBO J. 2024 Sep 27;43(22):5690–717. doi: 10.1038/s44318-024-00252-9 (PMC11574141; doi:10.1038/s44318-024-00252-9)
Supplement: Supplementary file 9 — Appendix. Fig. S1-10. [file 44318_2024_252_MOESM9_ESM.zip › Appendix. Fig. S1-10/Appendix. Fig. S1/S1 D/sup. Fig. 1D.xlsx]

## Sheet: Sheet1
	HA-CD4	HA-TrkC WT	HA-TrkC D240A;D242A	HA-TrkC N366A;T369A
	11157	8740.99	14744.5	8309.09
	14699	7157.19	20857.6	13362.9
	9077.71	8258.03	17721.9	9789.49
	7659.04	9736.63	19049	10252.7
	8573.09	9742.87	19051.2	12605.8
	12736.3	14240.3	10599.4	14315.8
	9268.21	9153.78	14315.3	7916.99
	10425.8	12894.6	11152	12120.7
	7063.71	9144.47	10219.9	6835.99
	12890.8	11767	7206.79	5807.58
	7644.93	11536.6	7675.55	7850.66
	9052.65	9891.39	14286.6	12465.5
	14046.9	9303.61	8681.02	10749.2
	12184.8	12389	7681.49	23822.6
	8493.43	11172.2	8492.57	23498.3
	23599.7	14858.8	10751.5	13050.7
	31018.3	13094.5	14431.5	12027.9
	10054.7	13659.1	6376.23	13200.6
	10155	11172.8	6596.19	10684.2
	20554.7	12048	8175.2	10174.5
	14686.2	11294.8	7841.91	10503.9
	25667	11087.3		21566.2
	9783.15	11008.6		17200.2
	9855	5444.92		13458.6
	14748.6	7430.34		19348.6
		9324.27		19022
		8302.01
		6496.27
		8283.42
		11476.6
		7424.26
		14375.6
		14486.4
