# Supplementary material for: The TrkC-PTPσ complex governs synapse maturation and anxiogenic avoidance via synaptic protein phosphorylation
Source: EMBO J. 2024 Sep 27;43(22):5690–717. doi: 10.1038/s44318-024-00252-9 (PMC11574141; doi:10.1038/s44318-024-00252-9)
Supplement: Supplementary file 9 — Appendix. Fig. S1-10. [file 44318_2024_252_MOESM9_ESM.zip › Appendix. Fig. S1-10/Appendix. Fig. S10/S10 A/sup. Fig. 10A transfer behaviors.xlsx]

## Sheet: Sheet1
	Body position					Transfer arousal					Spontaneous activity					Tail elevation					Gait					Coat condition					Piloerection					Startle response
	Male WT	Male KI	Female WT	Female KI		Male WT	Male KI	Female WT	Female KI		Male WT	Male KI	Female WT	Female KI		Male WT	Male KI	Female WT	Female KI		Male WT	Male KI	Female WT	Female KI		Male WT	Male KI	Female WT	Female KI		Male WT	Male KI	Female WT	Female KI		Male WT	Male KI	Female WT	Female KI
	0	0	0	0		3	5	5	5		2	2	2	2		0	0	0	0		0	0	0	0		0	0	0	0		0	0	0	0		0	0	0	0
	0	0	0	0		3	4	5	5		2	2	2	1		0	0	0	0		0	0	0	0		0	0	0	0		0	0	0	0		0	0	0	0
	0	0	0	0		5	3	5	4		2	2	2	2		0	0	0	0		0	0	0	0		0	0	0	0		0	0	0	0		0	0	0	0
	0	0	0	0		5	4	4	5		2	2	2	1		0	0	0	0		0	0	0	0		0	0	0	0		0	0	0	0		0	0	0	0
	0	0	0	0		5	4	5	5		2	2	2	2		0	0	0	0		0	0	0	0		0	0	0	0		0	0	0	0		0	0	0	0
	0	0	0	0		5	5	5	5		2	2	2	2		0	0	0	0		0	0	0	0		0	0	0	0		0	0	0	0		0	0	0	0
	0	0	0	0		3	5	5	5		2	2	2	2		0	0	0	0		0	0	0	0		0	0	0	0		0	0	0	0		0	0	0	0
	0	0	0	0		5	5	5	5		2	2	2	2		0	0	0	0		0	0	0	0		0	0	0	0		0	0	0	0		0	0	0	0
	0	0	0	0		5	5	5	5		2	2	2	2		0	0	0	0		0	0	0	0		0	0	0	0		0	0	0	0		0	0	0	0
	0	0	0	0		5	3	5	5		2	2	2	2		0	0	0	0		0	0	0	0		0	0	0	0		0	0	0	0		0	0	0	0
	0	0	0	0		5	5	5	5		2	2	2	2		0	0	0	0		0	0	0	0		0	0	0	0		0	0	0	0		0	0	0	0
	0	0	0	0		5	5	5	5		2	2	2	2		0	0	0	0		0	0	0	0		0	0	0	0		0	0	0	0		0	0	0	0
			0	0				5	5				2	2				0	0				0	0				0	0				0	0				0	0
				0					5					2					0					0					0					0					0
