# Supplementary material for: The TrkC-PTPσ complex governs synapse maturation and anxiogenic avoidance via synaptic protein phosphorylation
Source: EMBO J. 2024 Sep 27;43(22):5690–717. doi: 10.1038/s44318-024-00252-9 (PMC11574141; doi:10.1038/s44318-024-00252-9)
Supplement: Supplementary file 9 — Appendix. Fig. S1-10. [file 44318_2024_252_MOESM9_ESM.zip › Appendix. Fig. S1-10/Appendix. Fig. S10/S10 B/sup. Fig. 10B.xlsx]

## Sheet: Sheet1
	Time elapsed before mouse starts to move (s)
	Male WT	Male KI	Female WT	Female KI
	2.68	0	0	0.32
	2.04	0	0	0.56
	0	0	0	0.28
	0	0	0.56	0
	0.24	2.64	0.2	0.96
	0	0.16	0	1.52
	2.72	0	0.2	0.12
	0.4	0	0.12	0
	0	0	0	0
	0	2.2	0.56	0
	0	0	0	0
	0	0	0	0
			0	0
				0
