# Supplementary material for: The TrkC-PTPσ complex governs synapse maturation and anxiogenic avoidance via synaptic protein phosphorylation
Source: EMBO J. 2024 Sep 27;43(22):5690–717. doi: 10.1038/s44318-024-00252-9 (PMC11574141; doi:10.1038/s44318-024-00252-9)
Supplement: Supplementary file 9 — Appendix. Fig. S1-10. [file 44318_2024_252_MOESM9_ESM.zip › Appendix. Fig. S1-10/Appendix. Fig. S10/S10 C/sup. Fig. 10C.xlsx]

## Sheet: Sheet1
	Fecal boli count after 1 min
	Male WT	Male KI	Female WT	Female KI
	1	0	0	1
	0	1	0	0
	0	0	0	0
	0	1	1	0
	0	0	0	0
	0	0	0	0
	0	0	0	0
	2	0	0	0
	0	0	0	0
	0	1	0	0
	0	0	0	0
	0	0	0	0
			0	0
				1
