# Supplementary material for: The TrkC-PTPσ complex governs synapse maturation and anxiogenic avoidance via synaptic protein phosphorylation
Source: EMBO J. 2024 Sep 27;43(22):5690–717. doi: 10.1038/s44318-024-00252-9 (PMC11574141; doi:10.1038/s44318-024-00252-9)
Supplement: Supplementary file 9 — Appendix. Fig. S1-10. [file 44318_2024_252_MOESM9_ESM.zip › Appendix. Fig. S1-10/Appendix. Fig. S3/sup. Fig. 3 IHC.xlsx]

## Sheet: Sheet1
	Normalized total intensity per mouse
	st. rad						st. ori
	VGLUT1			PSD95			VGLUT1			PSD95
	WT	KI		WT	KI		WT	KI		WT	KI
	1	4.43761		1	3.70764		1	2.59585		1	1.09041
	1	2.81749		1	1.5085		1	1.52054		1	0.902772
	1	3.2729		1	2.81982		1	2.31577		1	0.877914
	1	2.77338		1	2.14641		1	2.51506		1	1.19373
