# Supplementary material for: The TrkC-PTPσ complex governs synapse maturation and anxiogenic avoidance via synaptic protein phosphorylation
Source: EMBO J. 2024 Sep 27;43(22):5690–717. doi: 10.1038/s44318-024-00252-9 (PMC11574141; doi:10.1038/s44318-024-00252-9)
Supplement: Supplementary file 9 — Appendix. Fig. S1-10. [file 44318_2024_252_MOESM9_ESM.zip › Appendix. Fig. S1-10/Appendix. Fig. S4/S4 B/sup. Fig. 4B.xlsx]

## Sheet: Sheet1
	VGLUT1 total intensity / area			PSD95 total intensity / area
	WT	KI		WT	KI
	1.18915	0.330706		2.01942	0.214217
	0.899926	2.11257		0.552645	0.065588
	2.4521	3.50747		1.26097	1.49377
	0.984687	1.58925		1.11774	0.920107
	0.306142	1.36878		0.086619	0.585293
	0.948235	2.30186		0.780847	1.83561
	0.743951	1.96671		0.634146	0.929383
	0.557111	1.80465		0.64991	0.343306
	0.70334	1.65093		0.640537	0.774263
	1.21536	2.42724		2.25717	1.12921
	1.89441	0.64445		1.05645	0.719972
	1.01641	1.16427		1.49988	0.513849
	0.497881	0.748033		0.243324	0.632661
	0.667786	1.35556		2.01769	0.628948
	0.337972	1.50363		0.888368	1.73245
	1.74479	0.50264		0.812766	3.14372
	0.743759	0.321538		0.189161	0.495235
	0.776875	1.0899		2.07875	0.478432
	1.47971	1.13945		0.505631	1.90358
	0.840414	0.558807		0.707986	0.165997
	0.667136	0.604812		0.548296	0.746831
	0.092546	0.914845		0.827256	0.423188
	0.669235	2.93477		0.77443	0.591674
	0.994647	1.4267		0.949185	0.475341
	2.18485	0.492759		1.06443	0.355511
	0.354302	2.66759		0.571272	0.996732
	0.68039	1.66941		1.03932	0.377814
	0.670608	1.17725		1.14989	0.387795
	1.73494	0.854469		1.56016	0.318099
	1.95134	1.94567		1.51576	0.909996
