# Supplementary material for: The TrkC-PTPσ complex governs synapse maturation and anxiogenic avoidance via synaptic protein phosphorylation
Source: EMBO J. 2024 Sep 27;43(22):5690–717. doi: 10.1038/s44318-024-00252-9 (PMC11574141; doi:10.1038/s44318-024-00252-9)
Supplement: Supplementary file 9 — Appendix. Fig. S1-10. [file 44318_2024_252_MOESM9_ESM.zip › Appendix. Fig. S1-10/Appendix. Fig. S5/sup. Fig. 5 EM.xlsx]

## Sheet: Sheet1
	Synapses / 100 µm2
	st. rad						st. ori
	asymmetric			symmetric			asymmetric			symmetric
	WT	KI		WT	KI		WT	KI		WT	KI
	46.2853	39.9285		10.7271	10.3298		36.9487	36.75		6.95272	7.747
	34.267	31.1879		9.83314	9.13786		25.6257	25.03		9.23719	7.549
	49.5828	41.319		7.86651	7.74732		38.5379	36.15		7.74732	7.747
