# Supplementary material for: The TrkC-PTPσ complex governs synapse maturation and anxiogenic avoidance via synaptic protein phosphorylation
Source: EMBO J. 2024 Sep 27;43(22):5690–717. doi: 10.1038/s44318-024-00252-9 (PMC11574141; doi:10.1038/s44318-024-00252-9)
Supplement: Supplementary file 9 — Appendix. Fig. S1-10. [file 44318_2024_252_MOESM9_ESM.zip › Appendix. Fig. S1-10/Appendix. Fig. S6/S6 C/sup Figure 6C.xlsx]

## Sheet: Sheet1
	p-ITPKA / non-p-ITPKA
	WT	KI
	0.653446	1.42898
	0.975054	1.61575
	1.3112	2.00585
	1.0603	1.62043
