# Supplementary material for: The TrkC-PTPσ complex governs synapse maturation and anxiogenic avoidance via synaptic protein phosphorylation
Source: EMBO J. 2024 Sep 27;43(22):5690–717. doi: 10.1038/s44318-024-00252-9 (PMC11574141; doi:10.1038/s44318-024-00252-9)
Supplement: Supplementary file 9 — Appendix. Fig. S1-10. [file 44318_2024_252_MOESM9_ESM.zip › Appendix. Fig. S1-10/Appendix. Fig. S6/S6 D/sup Figure 6D.xlsx]

## Sheet: Sheet1
	total ITPKA / b-actin
	WT	KI
	0.968512	1.05174
	0.952687	1.22347
	1.03225	0.904454
	1.04655	1.02772
