# Supplementary material for: The TrkC-PTPσ complex governs synapse maturation and anxiogenic avoidance via synaptic protein phosphorylation
Source: EMBO J. 2024 Sep 27;43(22):5690–717. doi: 10.1038/s44318-024-00252-9 (PMC11574141; doi:10.1038/s44318-024-00252-9)
Supplement: Supplementary file 9 — Appendix. Fig. S1-10. [file 44318_2024_252_MOESM9_ESM.zip › Appendix. Fig. S1-10/Appendix. Fig. S9/S9 B/sup Figure 9B.xlsx]

## Sheet: Sheet1
		NeuN			NF200			TrkB			TrkC
		WT	KI		WT	KI		WT	KI		WT	KI
		1532.95	1540.32		348.004	404.941		64.8694	54.712		148.655	126.639
		1618.06	1495.6		463.482	419.21		28.9744	45.2518		155.46	149.474
		1599.01	1507.3		478.846	490.902		73.5133	55.0626		131.658	175.652
