# Supplementary material for: The TrkC-PTPσ complex governs synapse maturation and anxiogenic avoidance via synaptic protein phosphorylation
Source: EMBO J. 2024 Sep 27;43(22):5690–717. doi: 10.1038/s44318-024-00252-9 (PMC11574141; doi:10.1038/s44318-024-00252-9)
Supplement: Supplementary file 9 — Appendix. Fig. S1-10. [file 44318_2024_252_MOESM9_ESM.zip › Appendix. Fig. S1-10/Appendix. Fig. S9/S9 D/sup Figure 9D.xlsx]

## Sheet: Sheet1
	Area of innervation zone (mm2)
	CGRP			IB4			VGLUT1
	WT	KI		WT	KI		WT	KI
	0.021278	0.022949		0.015123	0.015339		0.588154	0.609029
	0.022668	0.023436		0.013948	0.014758		0.511197	0.509739
	0.025843	0.023999		0.017234	0.014092		0.572504	0.616272
	Average fluorescence intensity (AU)
	CGRP			IB4			VGLUT1
	WT	KI		WT	KI		WT	KI
	59.7416	65.6596		117.771	116.969		69.5954	65.115
	61.803	56.5422		138.308	126.2		65.538	64.1884
	57.5782	52.4504		139.787	108.439		57.045	58.976
